# Supplementary material for: Stable knockdown of Drp1 improves retinoic acid-BDNF-induced neuronal differentiation through global transcriptomic changes and results in reduced phosphorylation of ERK1/2 independently of DUSP1 and 6
Source: Front Cell Dev Biol. 2024 Mar 14;12:1342741. doi: 10.3389/fcell.2024.1342741 (PMC10972930; doi:10.3389/fcell.2024.1342741)
Supplement: Supplementary file 1 [file Table2.XLSX]

## Sheet: ClueGO Results
GOID	GOTerm	Ontology Source	Term PValue	Term PValue Corrected with Bonferroni step down	% Associated Genes	Nr. Genes	Associated Genes Found
GO:0003013	circulatory system process	GO_BiologicalProcess-EBI-UniProt-GOA-ACAP-ARAP_08.05.2020_00h00	5.7921e-06	0.00304085	5.86466	39	[AGTR1, APLN, ATP1A3, ATP2B3, ATP8A1, AZU1, CACNA1B, CACNA2D2, CARTPT, CD38, CHGA, CHRM3, CXCR4, DBH, DMD, DRD2, EDN3, EPAS1, GCH1, KCNJ11, LEPR, NANOS1, NPPA, PKP2, PTPRU, RGS4, SCN1B, SLC16A12, SLC1A1, SLC29A2, SLC29A4, SLC2A4, SLC8A2, SPTBN4, TH, TMEM38A, TNNI2, TNNT3, VEGFA]
GO:0044057	regulation of system process	GO_BiologicalProcess-EBI-UniProt-GOA-ACAP-ARAP_08.05.2020_00h00	4.32092e-08	2.40675e-05	6.79305	43	[AGTR1, APLN, AQP1, ATP1A3, ATP2B3, CACNA1B, CACNA2D2, CARTPT, CD38, CELF4, CHGA, CHRFAM7A, CHRM3, CHRNA7, DBH, DMD, DRD2, EDN3, EPAS1, GCH1, GLS2, GPR35, GRIN1, INHBA, KCNJ11, MGLL, NANOS1, NEUROD1, NPPA, NPTX2, OPRD1, PKP2, PTPRU, RGS4, SCN1B, SLC1A1, SLC8A2, SPTBN4, TH, TMEM38A, TNNI2, TNNT3, TPPP]
GO:1903522	regulation of blood circulation	GO_BiologicalProcess-EBI-UniProt-GOA-ACAP-ARAP_08.05.2020_00h00	2.44587e-07	0.000134767	8.41424	26	[AGTR1, APLN, ATP1A3, ATP2B3, CACNA1B, CACNA2D2, CD38, CHGA, CHRM3, DBH, DMD, DRD2, EDN3, EPAS1, GCH1, KCNJ11, NANOS1, NPPA, PKP2, RGS4, SCN1B, SLC1A1, SLC8A2, SPTBN4, TH, TMEM38A]
GO:0060047	heart contraction	GO_BiologicalProcess-EBI-UniProt-GOA-ACAP-ARAP_08.05.2020_00h00	2.76625e-07	0.000151867	8.59107	25	[APLN, ATP1A3, ATP2B3, CACNA1B, CACNA2D2, CHGA, CXCR4, DMD, DRD2, EDN3, EPAS1, GCH1, KCNJ11, NANOS1, NPPA, PKP2, RGS4, SCN1B, SLC1A1, SLC8A2, SPTBN4, TH, TMEM38A, TNNI2, TNNT3]
GO:0008016	regulation of heart contraction	GO_BiologicalProcess-EBI-UniProt-GOA-ACAP-ARAP_08.05.2020_00h00	1.3541e-06	0.000733921	8.59375	22	[APLN, ATP1A3, ATP2B3, CACNA1B, CACNA2D2, CHGA, DMD, DRD2, EDN3, EPAS1, GCH1, KCNJ11, NANOS1, NPPA, PKP2, RGS4, SCN1B, SLC1A1, SLC8A2, SPTBN4, TH, TMEM38A]
GO:0055085	transmembrane transport	GO_BiologicalProcess-EBI-UniProt-GOA-ACAP-ARAP_08.05.2020_00h00	3.77433e-06	0.00200794	4.53772	80	[ABCG1, ACTN2, ANO9, AQP1, AQP4, AQP5, ASIC1, ASIC4, ATP1A3, ATP2B3, ATP8A1, BHLHA15, CACNA1B, CACNA2D2, CHRFAM7A, CHRM3, CHRNA1, CHRNA2, CHRNA7, CHRND, CNNM1, COX4I2, DLG2, DMD, DRD2, EDN3, FOLR1, GABRB3, GLRB, GPM6A, GPR155, GPR35, GRIA2, GRIN1, HK2, JPH1, KCNH7, KCNJ11, KCNN3, KCNQ2, MYC, NANOS1, NDUFA4L2, NPPA, OCA2, PKP2, PLCH1, PLCH2, PRKAA2, PRKAB2, RGS4, SCN1B, SHROOM2, SLC16A10, SLC16A12…
GO:0006811	ion transport	GO_BiologicalProcess-EBI-UniProt-GOA-ACAP-ARAP_08.05.2020_00h00	2.39959e-08	1.34377e-05	4.90628	89	[ABCG1, ACTN2, AMH, ANO9, AQP1, ASIC1, ASIC4, ATP1A3, ATP2B3, ATP8A1, ATP8B4, BHLHA15, CA9, CACNA1B, CACNA2D2, CHRFAM7A, CHRM3, CHRNA1, CHRNA2, CHRNA7, CHRND, CNNM1, CNTN1, COX4I2, CXCR4, DLG2, DMD, DRD2, EDN3, FOLR1, GABRB3, GCK, GLRB, GLS2, GPM6A, GPR35, GRIA2, GRIN1, HRH3, JPH1, KCNH7, KCNJ11, KCNN3, KCNQ2, LLGL2, MYC, NANOS1, NDUFA4L2, NPPA, NTRK2, OCA2, OPRD1, PKP2, PLCH1, PLCH2, PPFIA4, PRK…
GO:0022857	transmembrane transporter activity	GO_BiologicalProcess-EBI-UniProt-GOA-ACAP-ARAP_08.05.2020_00h00	1.27596e-06	0.000692847	4.94545	68	[ABCG1, ACTN2, ANO9, AQP1, AQP4, AQP5, ASIC1, ASIC4, ATP1A3, ATP2B3, ATP8A1, CACNA1B, CACNA2D2, CHRFAM7A, CHRM3, CHRNA1, CHRNA2, CHRNA7, CHRND, CNNM1, COX4I2, DLG2, DMD, DRD2, GABRB3, GLRB, GPM6A, GPR35, GRIA2, GRIN1, JPH1, KCNH7, KCNJ11, KCNN3, KCNQ2, NANOS1, NDUFA4L2, NPPA, OCA2, PKP2, SCN1B, SHROOM2, SLC16A10, SLC16A12, SLC16A14, SLC1A1, SLC22A13, SLC27A2, SLC29A2, SLC29A4, SLC2A4, SLC30A10, S…
GO:0034220	ion transmembrane transport	GO_BiologicalProcess-EBI-UniProt-GOA-ACAP-ARAP_08.05.2020_00h00	9.55963e-07	0.000521	4.99627	67	[ACTN2, ANO9, AQP1, ASIC1, ASIC4, ATP1A3, ATP2B3, ATP8A1, BHLHA15, CACNA1B, CACNA2D2, CHRFAM7A, CHRM3, CHRNA1, CHRNA2, CHRNA7, CHRND, COX4I2, DLG2, DMD, DRD2, EDN3, FOLR1, GABRB3, GLRB, GPM6A, GPR35, GRIA2, GRIN1, JPH1, KCNH7, KCNJ11, KCNN3, KCNQ2, MYC, NANOS1, NDUFA4L2, NPPA, OCA2, PKP2, PLCH1, PLCH2, PRKAA2, PRKAB2, RGS4, SCN1B, SHROOM2, SLC16A10, SLC16A12, SLC16A14, SLC1A1, SLC22A13, SLC27A2, …
GO:0006812	cation transport	GO_BiologicalProcess-EBI-UniProt-GOA-ACAP-ARAP_08.05.2020_00h00	2.4248e-06	0.00130454	4.95356	64	[ACTN2, AQP1, ASIC1, ASIC4, ATP1A3, ATP2B3, ATP8A1, BHLHA15, CACNA1B, CACNA2D2, CHRFAM7A, CHRNA1, CHRNA2, CHRNA7, CHRND, CNTN1, COX4I2, CXCR4, DLG2, DMD, DRD2, EDN3, GCK, GPM6A, GPR35, GRIA2, GRIN1, HRH3, JPH1, KCNH7, KCNJ11, KCNN3, KCNQ2, LLGL2, NANOS1, NDUFA4L2, NPPA, OCA2, OPRD1, PKP2, PLCH1, PLCH2, RAB3A, RAMP1, RGS4, SCN1B, SHROOM2, SIK1, SLC1A1, SLC30A10, SLC34A3, SLC6A15, SLC8A2, SLC9A7, S…
GO:0015075	ion transmembrane transporter activity	GO_BiologicalProcess-EBI-UniProt-GOA-ACAP-ARAP_08.05.2020_00h00	6.55395e-06	0.00342772	4.98688	57	[ACTN2, ANO9, AQP1, ASIC1, ASIC4, ATP1A3, ATP2B3, ATP8A1, CACNA1B, CACNA2D2, CHRFAM7A, CHRM3, CHRNA1, CHRNA2, CHRNA7, CHRND, COX4I2, DLG2, DMD, DRD2, GABRB3, GLRB, GPM6A, GPR35, GRIA2, GRIN1, JPH1, KCNH7, KCNJ11, KCNN3, KCNQ2, NANOS1, NDUFA4L2, NPPA, OCA2, PKP2, SCN1B, SHROOM2, SLC16A10, SLC16A12, SLC16A14, SLC1A1, SLC22A13, SLC27A2, SLC30A10, SLC34A3, SLC51B, SLC6A15, SLC8A2, SLC9A7, SLCO4A1, SL…
GO:0015318	inorganic molecular entity transmembrane transporter activity	GO_BiologicalProcess-EBI-UniProt-GOA-ACAP-ARAP_08.05.2020_00h00	1.4457e-06	0.000782121	5.23416	57	[ABCG1, ACTN2, ANO9, AQP1, AQP4, AQP5, ASIC1, ASIC4, ATP1A3, ATP2B3, ATP8A1, CACNA1B, CACNA2D2, CHRFAM7A, CHRNA1, CHRNA2, CHRNA7, CHRND, COX4I2, DLG2, DMD, DRD2, GABRB3, GLRB, GPM6A, GPR35, GRIA2, GRIN1, JPH1, KCNH7, KCNJ11, KCNN3, KCNQ2, NANOS1, NDUFA4L2, NPPA, OCA2, PKP2, SCN1B, SHROOM2, SLC16A10, SLC16A12, SLC16A14, SLC1A1, SLC22A13, SLC27A2, SLC30A10, SLC34A3, SLC51B, SLC6A15, SLC8A2, SLC9A7,…
GO:0022836	gated channel activity	GO_BiologicalProcess-EBI-UniProt-GOA-ACAP-ARAP_08.05.2020_00h00	1.63623e-05	0.00834479	6.26305	30	[ACTN2, ANO9, AQP1, ASIC1, CACNA1B, CACNA2D2, CHRFAM7A, CHRNA1, CHRNA2, CHRNA7, CHRND, DLG2, DMD, DRD2, GABRB3, GLRB, GPR35, GRIA2, GRIN1, JPH1, KCNH7, KCNJ11, KCNN3, KCNQ2, NANOS1, NPPA, SCN1B, SHROOM2, TMEM266, TSPOAP1]
GO:0034330	cell junction organization	GO_BiologicalProcess-EBI-UniProt-GOA-ACAP-ARAP_08.05.2020_00h00	3.36219e-11	1.91981e-08	7.1708	55	[ACTN2, ADGRB2, ADGRB3, ARHGAP22, C1QL3, CACNA2D2, CAMKV, CAMSAP3, CBLN2, CBLN4, CHRFAM7A, CHRNA1, CHRNA7, CLSTN2, COL16A1, DLG2, DRD2, ELFN1, ERC2, FLRT1, FRMPD2, FZD5, GABRB3, GLRB, GPM6A, GRHL1, GRIN1, KIF1A, LAMA3, LDB2, LRFN1, LRFN2, LRRN1, MAPT, NELL1, NELL2, NRP2, NTRK2, PKP2, PLEKHA7, POU4F1, PPFIA4, PTPRD, PTPRF, PTPRU, RAB3A, ROBO2, SEMA4A, SLC8A2, SLC9A7, SLITRK5, UGT8, UNC13A, VEGFA, …
GO:0034329	cell junction assembly	GO_BiologicalProcess-EBI-UniProt-GOA-ACAP-ARAP_08.05.2020_00h00	1.18983e-05	0.00610381	6.39659	30	[ACTN2, ADGRB2, ADGRB3, CAMSAP3, CBLN2, CBLN4, CLSTN2, COL16A1, DRD2, FLRT1, FRMPD2, FZD5, GABRB3, GPM6A, GRIN1, LAMA3, LDB2, LRFN1, LRRN1, NELL1, NTRK2, PKP2, POU4F1, PTPRD, PTPRU, ROBO2, SEMA4A, SLITRK5, UGT8, VEGFA]
GO:0050807	regulation of synapse organization	GO_BiologicalProcess-EBI-UniProt-GOA-ACAP-ARAP_08.05.2020_00h00	3.71319e-08	2.07196e-05	9.83607	24	[ADGRB2, ADGRB3, ARHGAP22, C1QL3, CAMKV, CBLN2, CLSTN2, DRD2, FLRT1, GPM6A, GRIN1, KIF1A, LRFN1, LRFN2, LRRN1, NELL2, NRP2, NTRK2, PTPRD, PTPRU, ROBO2, SEMA4A, SLITRK5, ZNF804A]
GO:0050808	synapse organization	GO_BiologicalProcess-EBI-UniProt-GOA-ACAP-ARAP_08.05.2020_00h00	6.34258e-13	3.6343e-10	9.32203	44	[ADGRB2, ADGRB3, ARHGAP22, C1QL3, CACNA2D2, CAMKV, CBLN2, CBLN4, CHRFAM7A, CHRNA1, CHRNA7, CLSTN2, DLG2, DRD2, ELFN1, ERC2, FLRT1, FZD5, GABRB3, GLRB, GPM6A, GRIN1, KIF1A, LRFN1, LRFN2, LRRN1, MAPT, NELL1, NELL2, NRP2, NTRK2, POU4F1, PPFIA4, PTPRD, PTPRF, PTPRU, RAB3A, ROBO2, SEMA4A, SLC8A2, SLC9A7, SLITRK5, UNC13A, ZNF804A]
GO:1901888	regulation of cell junction assembly	GO_BiologicalProcess-EBI-UniProt-GOA-ACAP-ARAP_08.05.2020_00h00	5.7987e-06	0.00303852	8.6758	19	[ADGRB2, ADGRB3, CAMSAP3, CBLN2, CLSTN2, COL16A1, FLRT1, FZD5, GRIN1, LDB2, LRFN1, LRRN1, NELL1, NTRK2, PTPRD, ROBO2, SEMA4A, SLITRK5, VEGFA]
GO:0007416	synapse assembly	GO_BiologicalProcess-EBI-UniProt-GOA-ACAP-ARAP_08.05.2020_00h00	1.02611e-06	0.000558202	9.74359	19	[ADGRB2, ADGRB3, CBLN2, CBLN4, CLSTN2, DRD2, FLRT1, FZD5, GABRB3, GPM6A, GRIN1, LRFN1, LRRN1, NTRK2, POU4F1, PTPRD, ROBO2, SEMA4A, SLITRK5]
GO:1901890	positive regulation of cell junction assembly	GO_BiologicalProcess-EBI-UniProt-GOA-ACAP-ARAP_08.05.2020_00h00	4.41731e-06	0.00234117	12.037	13	[ADGRB2, ADGRB3, CBLN2, CLSTN2, COL16A1, FLRT1, LRRN1, NELL1, NTRK2, PTPRD, SEMA4A, SLITRK5, VEGFA]
GO:0051963	regulation of synapse assembly	GO_BiologicalProcess-EBI-UniProt-GOA-ACAP-ARAP_08.05.2020_00h00	7.33805e-06	0.00383046	11.5044	13	[ADGRB2, ADGRB3, CBLN2, CLSTN2, FLRT1, GRIN1, LRFN1, LRRN1, NTRK2, PTPRD, ROBO2, SEMA4A, SLITRK5]
GO:0051965	positive regulation of synapse assembly	GO_BiologicalProcess-EBI-UniProt-GOA-ACAP-ARAP_08.05.2020_00h00	8.18917e-06	0.00425837	14.7059	10	[ADGRB2, ADGRB3, CBLN2, CLSTN2, FLRT1, LRRN1, NTRK2, PTPRD, SEMA4A, SLITRK5]
GO:0050793	regulation of developmental process	GO_BiologicalProcess-EBI-UniProt-GOA-ACAP-ARAP_08.05.2020_00h00	3.11125e-07	0.000170497	4.2394	119	[ABCG1, ADGRB2, ADGRB3, AGTR1, ALK, ALPK2, AMH, AQP1, ASCL1, BASP1, BCL6B, BHLHA15, BHLHE40, BMP7, BNIP3, BRSK2, CACNA2D2, CARTPT, CBLN2, CD38, CDK6, CDX1, CELF4, CHGA, CHRFAM7A, CHRNA7, CLSTN2, CNTN1, CRABP2, CSPG5, CXCR4, DAND5, DLL3, DMD, DRD2, EDN3, EFHC2, ERBB3, FLRT1, FMNL1, FZD5, GDF10, GPC2, GPRC5B, GRHL1, GRIN1, GRIP1, HES6, HES7, HK2, HSPA1A, HSPA1B, HYAL1, IGF2, IL12A, INHBA, INPP5D, I…
GO:0051239	regulation of multicellular organismal process	GO_BiologicalProcess-EBI-UniProt-GOA-ACAP-ARAP_08.05.2020_00h00	6.86515e-07	0.000375524	4.01642	137	[ADGRB2, ADGRB3, AGTR1, ALK, ALPK2, AMH, APLN, AQP1, ASCL1, ATP1A3, ATP2B3, AZU1, BASP1, BCL6B, BHLHE40, BIRC3, BMP7, BRSK2, CACNA1B, CACNA2D2, CARTPT, CBLN2, CD38, CDK6, CDX1, CELF4, CHGA, CHRFAM7A, CHRM3, CHRNA7, CLSTN2, CNTN1, CRABP2, CXCR4, DAND5, DBH, DHRS3, DLL3, DMD, DRD2, EDN3, EFHC2, EPAS1, EPB41L4B, ERBB3, FLRT1, FZD5, GADD45G, GATM, GCH1, GDF10, GLS2, GPC2, GPR35, GPRC5B, GRHL1, GRIN1,…
GO:0051094	positive regulation of developmental process	GO_BiologicalProcess-EBI-UniProt-GOA-ACAP-ARAP_08.05.2020_00h00	1.90397e-06	0.00102815	4.80379	71	[ADGRB2, ADGRB3, AGTR1, ALK, AQP1, ASCL1, BASP1, BMP7, BNIP3, CACNA2D2, CBLN2, CHRFAM7A, CHRNA7, CLSTN2, CNTN1, CRABP2, CSPG5, CXCR4, DAND5, DMD, DRD2, EDN3, ERBB3, FLRT1, GPC2, GPRC5B, GRIP1, HK2, HSPA1A, HSPA1B, HYAL1, IGF2, IL12A, INHBA, INPP5D, INSM1, ISL1, KDM4C, LRRN1, MAP3K5, MAPT, MYC, NEK5, NELL1, NEUROD1, NGFR, NTRK2, PLD6, PLPPR5, POU3F2, POU4F1, PPARGC1B, PROM1, PTPRD, RET, ROBO2, SCN…
GO:0051240	positive regulation of multicellular organismal process	GO_BiologicalProcess-EBI-UniProt-GOA-ACAP-ARAP_08.05.2020_00h00	1.79514e-07	9.92715e-05	4.70958	90	[ADGRB2, ADGRB3, AGTR1, ALK, AMH, APLN, AQP1, ASCL1, ATP1A3, AZU1, BASP1, BIRC3, BMP7, CACNA2D2, CARTPT, CBLN2, CD38, CHGA, CHRFAM7A, CHRM3, CHRNA7, CLSTN2, CNTN1, CRABP2, CXCR4, DAND5, DBH, DMD, DRD2, EDN3, EPAS1, EPB41L4B, ERBB3, FLRT1, FZD5, GADD45G, GATM, GCH1, GPC2, GPRC5B, GRIN1, GRIP1, GSDMD, HK2, HSPA1A, HSPA1B, HYAL1, IGF2, IL12A, INHBA, INPP5D, ISL1, KDM4C, LEPR, LRRN1, MAPT, MYC, NANOS…
GO:2000026	regulation of multicellular organismal development	GO_BiologicalProcess-EBI-UniProt-GOA-ACAP-ARAP_08.05.2020_00h00	8.54493e-06	0.00443482	4.23614	94	[ADGRB2, ADGRB3, AGTR1, ALK, ALPK2, AMH, AQP1, ASCL1, BASP1, BHLHE40, BMP7, BRSK2, CARTPT, CBLN2, CD38, CDK6, CDX1, CELF4, CHRFAM7A, CHRNA7, CLSTN2, CNTN1, CRABP2, CXCR4, DAND5, DLL3, DMD, DRD2, EFHC2, ERBB3, FLRT1, FZD5, GPC2, GPRC5B, GRHL1, GRIN1, GRIP1, HES6, HES7, HK2, HSPA1A, HSPA1B, HYAL1, IL12A, INHBA, INPP5D, ISL1, JAK3, KDM4C, KIF1A, LAG3, LAMA1, LAMA3, LAMA5, LDB2, LINGO1, LOX, LRFN1, L…
GO:0051960	regulation of nervous system development	GO_BiologicalProcess-EBI-UniProt-GOA-ACAP-ARAP_08.05.2020_00h00	1.93724e-07	0.000106936	5.59921	57	[ADGRB2, ADGRB3, ALK, ASCL1, BHLHE40, BMP7, BRSK2, CBLN2, CD38, CLSTN2, CNTN1, CRABP2, CXCR4, DLL3, DMD, DRD2, EFHC2, FLRT1, GPC2, GPRC5B, GRIN1, GRIP1, HES6, HES7, ISL1, KDM4C, KIF1A, LINGO1, LRFN1, LRRN1, MAPT, MYC, MYCL, NANOS1, NELL1, NEUROD1, NGFR, NTRK2, PLPPR5, POU3F2, POU4F1, PTPRD, PTPRF, PTPRU, RET, ROBO2, SCN1B, SCRT1, SEMA4A, SERPINI1, SLITRK5, SYT2, TNIK, TPPP, UNC13A, VEGFA, ZNF804A]
GO:0051962	positive regulation of nervous system development	GO_BiologicalProcess-EBI-UniProt-GOA-ACAP-ARAP_08.05.2020_00h00	2.98972e-06	0.0015995	6.20805	37	[ADGRB2, ADGRB3, ALK, ASCL1, BMP7, CBLN2, CLSTN2, CNTN1, CRABP2, CXCR4, DMD, DRD2, FLRT1, GPC2, GPRC5B, GRIP1, KDM4C, LRRN1, MAPT, MYC, NELL1, NEUROD1, NGFR, NTRK2, PLPPR5, PTPRD, RET, ROBO2, SCN1B, SEMA4A, SERPINI1, SLITRK5, SYT2, TPPP, UNC13A, VEGFA, ZNF804A]
GO:0050767	regulation of neurogenesis	GO_BiologicalProcess-EBI-UniProt-GOA-ACAP-ARAP_08.05.2020_00h00	3.19984e-06	0.00170552	5.46265	49	[ADGRB3, ALK, ASCL1, BHLHE40, BMP7, BRSK2, CD38, CNTN1, CRABP2, CXCR4, DLL3, DMD, DRD2, EFHC2, GPC2, GPRC5B, GRIN1, GRIP1, HES6, HES7, ISL1, KDM4C, KIF1A, LINGO1, MAPT, MYC, MYCL, NANOS1, NELL1, NEUROD1, NGFR, NTRK2, PLPPR5, POU3F2, POU4F1, PTPRD, PTPRF, PTPRU, RET, ROBO2, SCN1B, SCRT1, SEMA4A, SERPINI1, SYT2, TNIK, UNC13A, VEGFA, ZNF804A]
GO:0045664	regulation of neuron differentiation	GO_BiologicalProcess-EBI-UniProt-GOA-ACAP-ARAP_08.05.2020_00h00	1.37816e-05	0.00705616	5.57103	40	[ADGRB3, ALK, ASCL1, BMP7, BRSK2, CD38, CNTN1, CRABP2, CXCR4, DMD, EFHC2, GPC2, GPRC5B, GRIN1, GRIP1, ISL1, KDM4C, KIF1A, LINGO1, MAPT, MYCL, NELL1, NEUROD1, NGFR, NTRK2, PLPPR5, POU3F2, PTPRD, PTPRF, PTPRU, RET, ROBO2, SCN1B, SEMA4A, SERPINI1, SYT2, TNIK, UNC13A, VEGFA, ZNF804A]
GO:0031175	neuron projection development	GO_BiologicalProcess-EBI-UniProt-GOA-ACAP-ARAP_08.05.2020_00h00	7.59961e-09	4.28618e-06	5.84416	63	[ADGRB3, ALK, BMP7, BRSK2, CAMSAP3, CD38, CHL1, CHRFAM7A, CHRNA7, CNTN1, CNTN6, CRABP2, CXCR4, DMD, DRD2, EFHC2, EPHA8, FLRT1, FOLR1, GFRA3, GPC2, GPM6A, GRIN1, GRIP1, ISL1, KIF1A, KIF5C, LAMA1, LINGO1, MAPT, MYO7A, NELL1, NELL2, NGFR, NRP2, NTRK2, NYAP2, PDZD7, PIK3CD, PLPPR5, POU3F2, POU4F1, PTPRD, PTPRF, PTPRU, RAB3A, RET, ROBO2, SCN1B, SEMA4A, SERPINI1, SLC9A7, SLITRK5, SPTB, SPTBN4, STX3, SY…
GO:0010975	regulation of neuron projection development	GO_BiologicalProcess-EBI-UniProt-GOA-ACAP-ARAP_08.05.2020_00h00	9.5683e-06	0.00494681	6.13718	34	[ADGRB3, ALK, BMP7, BRSK2, CD38, CNTN1, CRABP2, CXCR4, DMD, EFHC2, GPC2, GRIN1, GRIP1, KIF1A, LINGO1, MAPT, NELL1, NGFR, NTRK2, PLPPR5, POU3F2, PTPRD, PTPRF, PTPRU, RET, ROBO2, SCN1B, SEMA4A, SERPINI1, SYT2, TNIK, UNC13A, VEGFA, ZNF804A]
GO:0032989	cellular component morphogenesis	GO_BiologicalProcess-EBI-UniProt-GOA-ACAP-ARAP_08.05.2020_00h00	5.52015e-09	3.12441e-06	6.3306	54	[ACTN2, ADGRB3, BMP7, BRSK2, CCDC136, CHL1, CHRFAM7A, CHRNA7, CNTN6, CRABP2, CSPG5, CXCR4, DMD, DRD2, EPHA8, FLRT1, GFRA3, GPM6A, GRIN1, GRIP1, ISL1, KIF1A, KIF5C, LAMA1, LINGO1, MAPT, NEBL, NELL1, NELL2, NGFR, NRP2, NTRK2, NYAP2, PIK3CD, POU3F2, POU4F1, PTPRD, PTPRU, RAB3A, RET, ROBO2, SCN1B, SEMA4A, SLC9A7, SLITRK5, SPTB, SPTBN4, SYT2, TNIK, TNNT3, TPPP, UGT8, UNC13A, VEGFA]
GO:0048468	cell development	GO_BiologicalProcess-EBI-UniProt-GOA-ACAP-ARAP_08.05.2020_00h00	5.87857e-08	3.26849e-05	4.54545	105	[ACTN2, ADGRB3, ALK, ALPK2, AMH, ASCL1, BHLHA15, BHLHE40, BMP7, BRSK2, CACNA2D2, CAMSAP3, CCDC136, CD38, CDK6, CELF4, CHL1, CHRFAM7A, CHRNA7, CNTN1, CNTN6, CRABP2, CRB1, CSPG5, CXCR4, DLL3, DMD, DRD2, EDN3, EFHC2, EPAS1, EPHA8, FLRT1, FOLR1, FZD5, GABRB3, GFRA3, GPC2, GPM6A, GPRC5B, GRIN1, GRIP1, HES6, HES7, HID1, INSM1, ISL1, KDM4C, KIF1A, KIF5C, LAMA1, LAMA5, LINGO1, LOX, MAPT, MYC, MYCL, MYO7A…
GO:0000904	cell morphogenesis involved in differentiation	GO_BiologicalProcess-EBI-UniProt-GOA-ACAP-ARAP_08.05.2020_00h00	9.84553e-06	0.00508029	5.41872	44	[ADGRB3, BMP7, BRSK2, CHL1, CHRFAM7A, CHRNA7, CNTN6, CRABP2, CSPG5, CXCR4, DRD2, EPHA8, GFRA3, GRIN1, ISL1, KIF1A, KIF5C, LAMA1, LAMA5, LINGO1, MAPT, MYO7A, NELL1, NELL2, NGFR, NRP2, NTRK2, PDZD7, PIK3CD, POU3F2, POU4F1, PTPRD, PTPRU, RAB3A, RET, ROBO2, SCN1B, SEMA4A, SLC9A7, SLITRK5, SPTB, SPTBN4, TNIK, VEGFA]
GO:0007399	nervous system development	GO_BiologicalProcess-EBI-UniProt-GOA-ACAP-ARAP_08.05.2020_00h00	8.13435e-14	4.67725e-11	5.14109	133	[AATK, ADGRB2, ADGRB3, AK4, ALDH1A3, ALK, AQP1, ASCL1, AZU1, BASP1, BHLHE40, BMP7, BNIP3, BRSK2, CAMSAP3, CBLN2, CBLN4, CD38, CDK5R2, CDK6, CHAC1, CHL1, CHRDL1, CHRFAM7A, CHRM3, CHRNA7, CLSTN2, CNTN1, CNTN3, CNTN6, CRABP2, CRB1, CSPG5, CXCR4, DDIT4, DLL3, DMD, DRD2, EDN3, EFHC2, EPHA8, ERBB3, FLRT1, FOLR1, FZD5, GABRB3, GFRA3, GLRB, GPC2, GPM6A, GPRC5B, GRIN1, GRIP1, HAPLN4, HES6, HES7, HMX2, INH…
GO:0022008	neurogenesis	GO_BiologicalProcess-EBI-UniProt-GOA-ACAP-ARAP_08.05.2020_00h00	1.43994e-14	8.29408e-12	5.88568	104	[ADGRB3, ALK, ASCL1, AZU1, BHLHE40, BMP7, BNIP3, BRSK2, CAMSAP3, CD38, CDK5R2, CDK6, CHAC1, CHL1, CHRFAM7A, CHRNA7, CNTN1, CNTN6, CRABP2, CRB1, CSPG5, CXCR4, DDIT4, DLL3, DMD, DRD2, EDN3, EFHC2, EPHA8, ERBB3, FLRT1, FOLR1, FZD5, GABRB3, GFRA3, GPC2, GPM6A, GPRC5B, GRIN1, GRIP1, HES6, HES7, INHBA, INSM1, ISL1, JAG2, KDM4C, KIF1A, KIF5C, LAMA1, LDB2, LEPR, LINGO1, LMX1B, MAPT, MYC, MYCL, MYO7A, MYT…
GO:0048858	cell projection morphogenesis	GO_BiologicalProcess-EBI-UniProt-GOA-ACAP-ARAP_08.05.2020_00h00	5.36446e-09	3.04165e-06	6.68486	49	[ADGRB3, BMP7, BRSK2, CHL1, CHRFAM7A, CHRNA7, CNTN6, CRABP2, CSPG5, CXCR4, DMD, DRD2, EPHA8, FLRT1, GFRA3, GPM6A, GRIN1, GRIP1, ISL1, KIF1A, KIF5C, LAMA1, LINGO1, MAPT, NELL1, NELL2, NGFR, NRP2, NTRK2, NYAP2, PIK3CD, POU3F2, POU4F1, PTPRD, PTPRU, RAB3A, RET, ROBO2, SCN1B, SEMA4A, SLC9A7, SLITRK5, SPTB, SPTBN4, SYT2, TNIK, UGT8, UNC13A, VEGFA]
GO:0048699	generation of neurons	GO_BiologicalProcess-EBI-UniProt-GOA-ACAP-ARAP_08.05.2020_00h00	2.32014e-13	1.33176e-10	5.83634	97	[ADGRB3, ALK, ASCL1, BHLHE40, BMP7, BRSK2, CAMSAP3, CD38, CDK5R2, CDK6, CHL1, CHRFAM7A, CHRNA7, CNTN1, CNTN6, CRABP2, CRB1, CXCR4, DDIT4, DLL3, DMD, DRD2, EDN3, EFHC2, EPHA8, FLRT1, FOLR1, FZD5, GABRB3, GFRA3, GPC2, GPM6A, GPRC5B, GRIN1, GRIP1, HES6, HES7, INHBA, INSM1, ISL1, JAG2, KDM4C, KIF1A, KIF5C, LAMA1, LDB2, LINGO1, LMX1B, MAPT, MYC, MYCL, MYO7A, MYT1L, NANOS1, NELL1, NELL2, NEUROD1, NEURO…
GO:0030182	neuron differentiation	GO_BiologicalProcess-EBI-UniProt-GOA-ACAP-ARAP_08.05.2020_00h00	1.1073e-12	6.33374e-10	5.96115	89	[ADGRB3, ALK, ASCL1, BMP7, BRSK2, CAMSAP3, CD38, CHL1, CHRFAM7A, CHRNA7, CNTN1, CNTN6, CRABP2, CRB1, CXCR4, DDIT4, DMD, DRD2, EDN3, EFHC2, EPHA8, FLRT1, FOLR1, FZD5, GABRB3, GFRA3, GPC2, GPM6A, GPRC5B, GRIN1, GRIP1, INHBA, INSM1, ISL1, JAG2, KDM4C, KIF1A, KIF5C, LAMA1, LDB2, LINGO1, LMX1B, MAPT, MYCL, MYO7A, MYT1L, NANOS1, NELL1, NELL2, NEUROD1, NEUROG2, NGFR, NNAT, NRP2, NTRK2, NYAP2, PDZD7, PIK…
GO:0048666	neuron development	GO_BiologicalProcess-EBI-UniProt-GOA-ACAP-ARAP_08.05.2020_00h00	2.96751e-10	1.69148e-07	5.90648	72	[ADGRB3, ALK, ASCL1, BMP7, BRSK2, CAMSAP3, CD38, CHL1, CHRFAM7A, CHRNA7, CNTN1, CNTN6, CRABP2, CRB1, CXCR4, DMD, DRD2, EFHC2, EPHA8, FLRT1, FOLR1, GABRB3, GFRA3, GPC2, GPM6A, GRIN1, GRIP1, INSM1, ISL1, KIF1A, KIF5C, LAMA1, LINGO1, MAPT, MYO7A, MYT1L, NANOS1, NELL1, NELL2, NEUROD1, NGFR, NRP2, NTRK2, NYAP2, PDZD7, PIK3CD, PLPPR5, POU3F2, POU4F1, PTPRD, PTPRF, PTPRU, RAB3A, RET, ROBO2, SCN1B, SEMA4…
GO:0045664	regulation of neuron differentiation	GO_BiologicalProcess-EBI-UniProt-GOA-ACAP-ARAP_08.05.2020_00h00	1.37816e-05	0.00705616	5.57103	40	[ADGRB3, ALK, ASCL1, BMP7, BRSK2, CD38, CNTN1, CRABP2, CXCR4, DMD, EFHC2, GPC2, GPRC5B, GRIN1, GRIP1, ISL1, KDM4C, KIF1A, LINGO1, MAPT, MYCL, NELL1, NEUROD1, NGFR, NTRK2, PLPPR5, POU3F2, PTPRD, PTPRF, PTPRU, RET, ROBO2, SCN1B, SEMA4A, SERPINI1, SYT2, TNIK, UNC13A, VEGFA, ZNF804A]
GO:0031175	neuron projection development	GO_BiologicalProcess-EBI-UniProt-GOA-ACAP-ARAP_08.05.2020_00h00	7.59961e-09	4.28618e-06	5.84416	63	[ADGRB3, ALK, BMP7, BRSK2, CAMSAP3, CD38, CHL1, CHRFAM7A, CHRNA7, CNTN1, CNTN6, CRABP2, CXCR4, DMD, DRD2, EFHC2, EPHA8, FLRT1, FOLR1, GFRA3, GPC2, GPM6A, GRIN1, GRIP1, ISL1, KIF1A, KIF5C, LAMA1, LINGO1, MAPT, MYO7A, NELL1, NELL2, NGFR, NRP2, NTRK2, NYAP2, PDZD7, PIK3CD, PLPPR5, POU3F2, POU4F1, PTPRD, PTPRF, PTPRU, RAB3A, RET, ROBO2, SCN1B, SEMA4A, SERPINI1, SLC9A7, SLITRK5, SPTB, SPTBN4, STX3, SY…
GO:0048667	cell morphogenesis involved in neuron differentiation	GO_BiologicalProcess-EBI-UniProt-GOA-ACAP-ARAP_08.05.2020_00h00	1.37238e-07	7.6167e-05	6.4915	42	[ADGRB3, BMP7, BRSK2, CHL1, CHRFAM7A, CHRNA7, CNTN6, CRABP2, CXCR4, DRD2, EPHA8, GFRA3, GRIN1, ISL1, KIF1A, KIF5C, LAMA1, LINGO1, MAPT, MYO7A, NELL1, NELL2, NGFR, NRP2, NTRK2, PDZD7, PIK3CD, POU3F2, POU4F1, PTPRD, PTPRU, RAB3A, RET, ROBO2, SCN1B, SEMA4A, SLC9A7, SLITRK5, SPTB, SPTBN4, TNIK, VEGFA]
GO:0010975	regulation of neuron projection development	GO_BiologicalProcess-EBI-UniProt-GOA-ACAP-ARAP_08.05.2020_00h00	9.5683e-06	0.00494681	6.13718	34	[ADGRB3, ALK, BMP7, BRSK2, CD38, CNTN1, CRABP2, CXCR4, DMD, EFHC2, GPC2, GRIN1, GRIP1, KIF1A, LINGO1, MAPT, NELL1, NGFR, NTRK2, PLPPR5, POU3F2, PTPRD, PTPRF, PTPRU, RET, ROBO2, SCN1B, SEMA4A, SERPINI1, SYT2, TNIK, UNC13A, VEGFA, ZNF804A]
GO:0048812	neuron projection morphogenesis	GO_BiologicalProcess-EBI-UniProt-GOA-ACAP-ARAP_08.05.2020_00h00	7.02724e-09	3.97039e-06	6.72269	48	[ADGRB3, BMP7, BRSK2, CHL1, CHRFAM7A, CHRNA7, CNTN6, CRABP2, CXCR4, DMD, DRD2, EPHA8, FLRT1, GFRA3, GPM6A, GRIN1, GRIP1, ISL1, KIF1A, KIF5C, LAMA1, LINGO1, MAPT, NELL1, NELL2, NGFR, NRP2, NTRK2, NYAP2, PIK3CD, POU3F2, POU4F1, PTPRD, PTPRU, RAB3A, RET, ROBO2, SCN1B, SEMA4A, SLC9A7, SLITRK5, SPTB, SPTBN4, SYT2, TNIK, UGT8, UNC13A, VEGFA]
GO:0061564	axon development	GO_BiologicalProcess-EBI-UniProt-GOA-ACAP-ARAP_08.05.2020_00h00	7.1025e-07	0.000387796	6.5371	37	[BMP7, BRSK2, CHL1, CNTN6, CRABP2, CXCR4, DRD2, EPHA8, FOLR1, GFRA3, GRIN1, ISL1, KIF5C, LAMA1, LINGO1, MAPT, NELL1, NELL2, NGFR, NRP2, NTRK2, PIK3CD, POU3F2, POU4F1, PTPRF, PTPRU, RAB3A, RET, ROBO2, SCN1B, SEMA4A, SLC9A7, SLITRK5, SPTB, SPTBN4, TSPAN2, VEGFA]
GO:0007409	axonogenesis	GO_BiologicalProcess-EBI-UniProt-GOA-ACAP-ARAP_08.05.2020_00h00	1.99779e-06	0.00107681	6.56371	34	[BMP7, BRSK2, CHL1, CNTN6, CRABP2, CXCR4, DRD2, EPHA8, GFRA3, GRIN1, ISL1, KIF5C, LAMA1, LINGO1, MAPT, NELL1, NELL2, NGFR, NRP2, NTRK2, PIK3CD, POU3F2, POU4F1, PTPRU, RAB3A, RET, ROBO2, SCN1B, SEMA4A, SLC9A7, SLITRK5, SPTB, SPTBN4, VEGFA]
