# Supplementary material for: Stable knockdown of Drp1 improves retinoic acid-BDNF-induced neuronal differentiation through global transcriptomic changes and results in reduced phosphorylation of ERK1/2 independently of DUSP1 and 6
Source: Front Cell Dev Biol. 2024 Mar 14;12:1342741. doi: 10.3389/fcell.2024.1342741 (PMC10972930; doi:10.3389/fcell.2024.1342741)
Supplement: Supplementary file 2 [file Table3.XLSX]

## Sheet: ClueGO Results
GOID	GOTerm	Ontology Source	Term PValue	Term PValue Corrected with Bonferroni step down	% Associated Genes	Nr. Genes	Associated Genes Found
GO:0048583	regulation of response to stimulus	GO_BiologicalProcess-EBI-UniProt-GOA-ACAP-ARAP_08.05.2020_00h00	5.82337e-14	5.5555e-11	4.26331	193	[A2M, ACP3, ADAMTS3, ADGRG1, ADRA2A, AGT, AKR1C1, AKR1C2, AKR1C3, ANXA1, APLNR, ARHGAP1, ARHGAP18, ARHGDIB, BAMBI, BANK1, BCL2, BDKRB2, BMPER, C1QTNF1, C1R, C6, C7, CALCA, CASP8, CCL2, CCL21, CCN1, CD274, CD34, CDH3, CFI, CGA, CGNL1, CHRD, CHRNA9, CLU, CNTN2, COL1A2, COL3A1, COLEC11, CSF1, CUX2, CX3CL1, CXCL12, CXCL14, DAPK2, DCN, DEPTOR, DKK1, DKK2, DNM1L, DRAXIN, DUSP2, EDEM1, EGR1, ENG, ETS1, …
GO:0007166	cell surface receptor signaling pathway	GO_BiologicalProcess-EBI-UniProt-GOA-ACAP-ARAP_08.05.2020_00h00	4.91211e-14	4.69598e-11	4.64424	156	[ACP3, ADAMTS1, ADAMTS3, ADGRG1, ADGRL3, ADRA2A, AGT, AMOTL2, ANXA1, ATOH8, BAMBI, BCL2, BDKRB2, BMPER, CASP3, CASP8, CCL2, CCL21, CCN1, CCND1, CD274, CDH3, CEBPD, CHRD, CHRM2, CHRNA9, CNTN2, COL1A2, COL3A1, CSF1, CUX2, CX3CL1, CXCL12, DCN, DDR1, DEPTOR, DKK1, DKK2, DRAXIN, EGR1, ENG, EVC2, FBN1, FGFR2, FGFR3, FLT1, FOS, FOXC1, FSTL3, FZD1, FZD4, GAREM1, GATA3, GATA4, GBP2, GDF6, GFRA2, GPER1, GR…
GO:0009966	regulation of signal transduction	GO_BiologicalProcess-EBI-UniProt-GOA-ACAP-ARAP_08.05.2020_00h00	1.06681e-14	1.02414e-11	4.74164	156	[A2M, ACP3, ADAMTS3, ADGRG1, ADRA2A, AGT, AKR1C2, AKR1C3, APLNR, ARHGAP1, ARHGAP18, ARHGDIB, BAMBI, BANK1, BCL2, BDKRB2, BMPER, C1QTNF1, CALCA, CASP8, CCL2, CCL21, CCN1, CDH3, CGA, CGNL1, CHRD, CHRNA9, CLU, CNTN2, COL3A1, CSF1, CUX2, CX3CL1, CXCL12, DAPK2, DCN, DEPTOR, DKK1, DKK2, DNM1L, DRAXIN, DUSP2, EGR1, ENG, FBN1, FGFR2, FGFR3, FLT1, FSTL3, FZD1, FZD4, GAREM1, GATA3, GATA4, GBA, GDF6, GJA1, …
GO:0071310	cellular response to organic substance	GO_BiologicalProcess-EBI-UniProt-GOA-ACAP-ARAP_08.05.2020_00h00	3.77379e-17	3.69832e-14	5.13616	149	[ABHD2, ADAMTS3, ADRA2A, AGT, AKR1C1, AKR1C2, AKR1C3, ANXA1, APOB, BAMBI, BCL2, BMPER, CALCA, CASP3, CASP8, CCL2, CCL21, CCN1, CCND1, CD274, CD68, CEBPD, CGA, CHRD, CHRM2, CLU, CMPK2, COL1A2, COL3A1, CPS1, CSF1, CTSB, CTSS, CUX2, CX3CL1, CXCL12, DCN, DKK1, DNM1L, EDEM1, EGR1, ENG, ESRRG, FBN1, FGFR2, FGFR3, FLT1, FOS, FOXC1, FSTL3, FZD1, FZD4, GAREM1, GATA3, GATA4, GBA, GBP2, GBP4, GDF6, GFRA2, G…
GO:0007167	enzyme linked receptor protein signaling pathway	GO_BiologicalProcess-EBI-UniProt-GOA-ACAP-ARAP_08.05.2020_00h00	5.76744e-19	5.704e-16	7.57439	84	[ADAMTS3, ADRA2A, AGT, ATOH8, BAMBI, BDKRB2, BMPER, CASP3, CCN1, CDH3, CHRD, COL1A2, COL3A1, CSF1, DCN, DDR1, DKK1, EGR1, ENG, FBN1, FGFR2, FGFR3, FLT1, FOS, FOXC1, FSTL3, FZD1, FZD4, GAREM1, GATA3, GATA4, GDF6, GFRA2, GPER1, GREM1, GREM2, HBEGF, HES1, HTRA1, ID1, IGFBP3, IGFBP4, IGFBP5, IGFBP6, IL31RA, ITGB3, MSX2, MVP, MYOF, NKX3-1, NR4A3, NRP1, NTRK1, PDGFA, PEG10, PID1, PLAT, PLCE1, POTEF, PR…
GO:0061061	muscle structure development	GO_BiologicalProcess-EBI-UniProt-GOA-ACAP-ARAP_08.05.2020_00h00	1.02744e-09	9.24698e-07	6.93215	47	[ADAM12, AGT, BCL2, CASP3, COL3A1, COL6A3, CXCL14, DCN, DKK1, EGR1, ELN, ENG, FGFR2, FOS, FOXC1, FZD1, GATA4, GJA1, GPER1, GREM1, HBEGF, HES1, HLX, ID3, IGFBP3, IGFBP5, KCNAB1, LDB3, MEGF10, MYLK3, MYLPF, MYOF, RAMP2, RGS2, RYR1, S1PR1, SLC8A1, SMAD7, SOX9, STRA6, TBX20, TBX3, TCF7L2, TPM1, VSIG2, WWTR1, ZFPM1]
GO:0060537	muscle tissue development	GO_BiologicalProcess-EBI-UniProt-GOA-ACAP-ARAP_08.05.2020_00h00	3.45603e-09	3.07587e-06	8.19277	34	[AGT, BCL2, COL3A1, DCN, DKK1, EGR1, ELN, ENG, FGFR2, FOS, FOXC1, GATA4, GJA1, GREM1, HLX, ID2, IGFBP5, KCNAB1, MEGF10, MYLK3, MYLPF, RGS2, RYR1, S1PR1, SLC8A1, SMAD7, SOX9, STRA6, TBX20, TBX3, TENM4, TPM1, WWTR1, ZFPM1]
GO:0072359	circulatory system development	GO_BiologicalProcess-EBI-UniProt-GOA-ACAP-ARAP_08.05.2020_00h00	2.037e-27	2.04515e-24	8.66953	101	[ADAM12, ADAMTS1, ADGRG1, AGT, AMOTL2, ANXA1, APLNR, APOB, BMPER, C6, CALCA, CASP3, CCL2, CCN1, CD34, CEMIP2, COL1A2, COL3A1, COL5A1, CX3CL1, DCN, DKK1, E2F8, EDNRA, EGR1, ELN, ENG, ETS1, FBN1, FGFR2, FLT1, FOXC1, FZD1, FZD4, GATA3, GATA4, GBX2, GJA1, GPER1, GPNMB, GREM1, HAS2, HES1, HSPB6, HTR2B, ID1, ID2, ID3, IL6R, ITGB3, KCNAB1, KLF2, LDB3, LMO4, MSX2, MYLK3, NDP, NKX3-1, NOTCH4, NRCAM, NRP1,…
GO:0007507	heart development	GO_BiologicalProcess-EBI-UniProt-GOA-ACAP-ARAP_08.05.2020_00h00	6.68083e-17	6.54053e-14	9.26829	57	[ADAMTS1, AGT, APLNR, CASP3, CCN1, COL3A1, COL5A1, DKK1, EDNRA, ELN, ENG, FBN1, FGFR2, FOXC1, FZD1, GATA3, GATA4, GJA1, GPER1, GREM1, HAS2, HES1, HTR2B, ID1, ID2, ID3, KCNAB1, LDB3, LMO4, MSX2, MYLK3, NKX3-1, NRP1, PLCE1, PTN, RAMP2, RGS2, RYR1, S1PR1, SCUBE1, SLC8A1, SMAD6, SMAD7, SNAI1, SNAI2, SOX9, SPARC, SPRY1, STRA6, TBX20, TBX3, TENM4, TMEM100, TNFRSF1A, TPM1, WWTR1, ZFPM1]
GO:0003007	heart morphogenesis	GO_BiologicalProcess-EBI-UniProt-GOA-ACAP-ARAP_08.05.2020_00h00	2.97814e-11	2.75776e-08	10.9091	30	[ADAMTS1, CCN1, COL5A1, DKK1, ELN, ENG, FGFR2, FOXC1, FZD1, GATA3, GATA4, HAS2, HES1, HTR2B, ID2, MSX2, NRP1, RYR1, S1PR1, SMAD6, SMAD7, SNAI1, SNAI2, SOX9, SPRY1, TBX20, TBX3, TMEM100, TPM1, ZFPM1]
GO:0032879	regulation of localization	GO_BiologicalProcess-EBI-UniProt-GOA-ACAP-ARAP_08.05.2020_00h00	7.21478e-15	6.9334e-12	4.88621	146	[ABHD2, ADAMTS1, ADGRG1, ADRA2A, AGT, AMOTL2, ANXA1, APBA1, APLNR, APOB, APOC1, ARHGAP1, ARHGAP18, ARHGDIB, ARPIN, ARSB, ATOH8, ATP8A2, BANK1, BCL2, BMPER, C1QTNF1, CALCA, CASP8, CATSPER1, CCL2, CCL21, CCN1, CD274, CD34, CDH3, CGA, CHRD, CHRM2, CLU, COL3A1, CORIN, CSF1, CTSS, CX3CL1, CXCL12, CXCL14, DAPK2, DCN, DKK1, DNM1L, DOCK2, EDEM1, EDNRA, ENC1, ENG, EPB41L2, ETS1, FLT1, GATA3, GATA4, GJA1, …
GO:0040012	regulation of locomotion	GO_BiologicalProcess-EBI-UniProt-GOA-ACAP-ARAP_08.05.2020_00h00	6.38423e-15	6.14163e-12	7.05996	73	[ABHD2, ADAMTS1, ADGRG1, ADRA2A, AGT, AMOTL2, ANXA1, ARHGAP18, ARHGDIB, ARPIN, ARSB, ATOH8, BCL2, BMPER, CATSPER1, CCL2, CCL21, CCN1, CD274, CGA, CHRD, COL3A1, CSF1, CX3CL1, CXCL12, CXCL14, DAPK2, DCN, DNM1L, ENC1, ENG, ETS1, FLT1, GATA3, GJA1, GPER1, GPNMB, GREM1, HAS2, HBEGF, IGFBP3, IGFBP5, IL33, IL6R, ITGB3, LMO4, LPAR1, NR4A3, NRP1, NTNG1, P2RY6, PDGFA, PLK2, PLXNA2, PLXNA4, PRKCA, PTGER4, P…
GO:0051049	regulation of transport	GO_BiologicalProcess-EBI-UniProt-GOA-ACAP-ARAP_08.05.2020_00h00	6.84329e-08	5.78258e-05	4.59713	93	[ADRA2A, AGT, ANXA1, APBA1, APLNR, APOC1, ARHGAP1, ATP8A2, BANK1, BCL2, C1QTNF1, CALCA, CASP8, CATSPER1, CCL2, CCL21, CD274, CD34, CDH3, CHRM2, CLU, CORIN, CTSS, CX3CL1, CXCL12, DKK1, DNM1L, DOCK2, EDEM1, EDNRA, GATA3, GJA1, GLRX, GPER1, GPNMB, GPR68, GREM1, GRIA1, GRM7, HTR2B, HTR3A, IL13RA2, IL15, IL1RAP, IL33, ITGB3, KCNAB1, KCNK13, KCNS1, LRRC55, MAOB, MBL2, MCTP2, NECAB2, NKX3-1, NR4A3, NRP1…
GO:0051270	regulation of cellular component movement	GO_BiologicalProcess-EBI-UniProt-GOA-ACAP-ARAP_08.05.2020_00h00	7.09753e-14	6.75685e-11	6.73432	73	[ABHD2, ADAMTS1, ADGRG1, ADRA2A, AGT, AMOTL2, ANXA1, ARHGAP18, ARHGDIB, ARPIN, ARSB, ATOH8, BCL2, BMPER, CATSPER1, CCL2, CCL21, CCN1, CD274, CGA, CHRD, COL3A1, CSF1, CX3CL1, CXCL12, CXCL14, DAPK2, DCN, DNM1L, ENC1, ENG, ETS1, FLT1, GATA3, GATA4, GJA1, GPER1, GPNMB, GREM1, HAS2, HBEGF, IGFBP3, IGFBP5, IL33, IL6R, ITGB3, LMO4, LPAR1, NR4A3, NRP1, NTNG1, P2RY6, PDGFA, PLK2, PLXNA2, PLXNA4, PRKCA, PT…
GO:0030334	regulation of cell migration	GO_BiologicalProcess-EBI-UniProt-GOA-ACAP-ARAP_08.05.2020_00h00	8.30454e-16	8.07201e-13	7.55124	70	[ABHD2, ADAMTS1, ADGRG1, ADRA2A, AGT, AMOTL2, ANXA1, ARHGDIB, ARPIN, ARSB, ATOH8, BCL2, BMPER, CCL2, CCL21, CCN1, CD274, CGA, CHRD, COL3A1, CSF1, CX3CL1, CXCL12, CXCL14, DAPK2, DCN, DNM1L, ENC1, ENG, ETS1, FLT1, GATA3, GJA1, GPER1, GPNMB, GREM1, HAS2, HBEGF, IGFBP3, IGFBP5, IL33, IL6R, ITGB3, LMO4, LPAR1, NR4A3, NRP1, NTNG1, P2RY6, PDGFA, PLK2, PLXNA2, PLXNA4, PRKCA, PTGER4, PTN, PTPRR, S1PR1, SF…
GO:0007166	cell surface receptor signaling pathway	GO_BiologicalProcess-EBI-UniProt-GOA-ACAP-ARAP_08.05.2020_00h00	4.91211e-14	4.69598e-11	4.64424	156	[ACP3, ADAMTS1, ADAMTS3, ADGRG1, ADGRL3, ADRA2A, AGT, AMOTL2, ANXA1, ATOH8, BAMBI, BCL2, BDKRB2, BMPER, CASP3, CASP8, CCL2, CCL21, CCN1, CCND1, CD274, CDH3, CEBPD, CHRD, CHRM2, CHRNA9, CNTN2, COL1A2, COL3A1, CSF1, CUX2, CX3CL1, CXCL12, DCN, DDR1, DEPTOR, DKK1, DKK2, DRAXIN, EGR1, ENG, EVC2, FBN1, FGFR2, FGFR3, FLT1, FOS, FOXC1, FSTL3, FZD1, FZD4, GAREM1, GATA3, GATA4, GBP2, GDF6, GFRA2, GPER1, GR…
GO:0070848	response to growth factor	GO_BiologicalProcess-EBI-UniProt-GOA-ACAP-ARAP_08.05.2020_00h00	5.70234e-15	5.49135e-12	7.98429	61	[ADAMTS3, AGT, ANXA1, BAMBI, BMPER, CALCA, CASP3, CCL2, CCN1, CHRD, COL1A2, COL3A1, CPS1, DCN, DKK1, EGR1, ENG, FBN1, FGFR2, FGFR3, FLT1, FOS, FOXC1, FSTL3, FZD1, FZD4, GAREM1, GATA3, GATA4, GDF6, GREM1, GREM2, HAS2, HES1, HTR3A, HTRA1, ID1, ITGB3, LUM, MSX2, MYOF, NRP1, NTRK1, PEG10, PTN, RAMP2, SFRP1, SLC2A10, SMAD6, SMAD7, SMAD9, SNAI2, SOX9, SPARC, SPRY1, SPRY4, TCF7L2, TMEM100, TNC, VASN, VT…
GO:0007167	enzyme linked receptor protein signaling pathway	GO_BiologicalProcess-EBI-UniProt-GOA-ACAP-ARAP_08.05.2020_00h00	5.76744e-19	5.704e-16	7.57439	84	[ADAMTS3, ADRA2A, AGT, ATOH8, BAMBI, BDKRB2, BMPER, CASP3, CCN1, CDH3, CHRD, COL1A2, COL3A1, CSF1, DCN, DDR1, DKK1, EGR1, ENG, FBN1, FGFR2, FGFR3, FLT1, FOS, FOXC1, FSTL3, FZD1, FZD4, GAREM1, GATA3, GATA4, GDF6, GFRA2, GPER1, GREM1, GREM2, HBEGF, HES1, HTRA1, ID1, IGFBP3, IGFBP4, IGFBP5, IGFBP6, IL31RA, ITGB3, MSX2, MVP, MYOF, NKX3-1, NR4A3, NRP1, NTRK1, PDGFA, PEG10, PID1, PLAT, PLCE1, POTEF, PR…
GO:0071363	cellular response to growth factor stimulus	GO_BiologicalProcess-EBI-UniProt-GOA-ACAP-ARAP_08.05.2020_00h00	1.08322e-14	1.03881e-11	8.06011	59	[ADAMTS3, AGT, ANXA1, BAMBI, BMPER, CALCA, CASP3, CCL2, CCN1, CHRD, COL1A2, COL3A1, CPS1, DCN, DKK1, EGR1, ENG, FBN1, FGFR2, FGFR3, FLT1, FOS, FOXC1, FSTL3, FZD1, FZD4, GAREM1, GATA3, GATA4, GDF6, GREM1, GREM2, HAS2, HES1, HTR3A, HTRA1, ID1, ITGB3, MSX2, MYOF, NRP1, NTRK1, PEG10, PTN, RAMP2, SFRP1, SLC2A10, SMAD6, SMAD7, SMAD9, SNAI2, SOX9, SPARC, SPRY1, SPRY4, TCF7L2, TMEM100, VASN, VTN]
GO:0007169	transmembrane receptor protein tyrosine kinase signaling pathway	GO_BiologicalProcess-EBI-UniProt-GOA-ACAP-ARAP_08.05.2020_00h00	2.96392e-09	2.64975e-06	6.5445	50	[ADAMTS3, ADRA2A, AGT, BDKRB2, CASP3, CDH3, CSF1, DCN, DDR1, FGFR2, FGFR3, FLT1, FOXC1, FZD4, GAREM1, GATA3, GFRA2, GPER1, GREM1, HBEGF, IGFBP3, IGFBP4, IGFBP5, IGFBP6, IL31RA, ITGB3, MVP, MYOF, NKX3-1, NR4A3, NRP1, NTRK1, PDGFA, PID1, PLAT, PLCE1, POTEF, PRKCA, PTPRE, PTPRR, SH2D2A, SH3TC2, SOCS3, SOX9, SPRY1, SPRY4, TCF7L2, TNS2, UBASH3B, VTN]
GO:0007178	transmembrane receptor protein serine/threonine kinase signaling pathway	GO_BiologicalProcess-EBI-UniProt-GOA-ACAP-ARAP_08.05.2020_00h00	1.83742e-10	1.6794e-07	9.16442	34	[ATOH8, BAMBI, BMPER, CCN1, CHRD, COL1A2, COL3A1, DKK1, EGR1, ENG, FBN1, FOS, FSTL3, FZD1, GATA4, GDF6, GREM1, GREM2, HES1, HTRA1, ID1, MSX2, PEG10, SFRP1, SLC2A10, SMAD6, SMAD7, SMAD9, SPRY1, TBX20, TMEM100, VASN, VIM, WWTR1]
GO:0001655	urogenital system development	GO_BiologicalProcess-EBI-UniProt-GOA-ACAP-ARAP_08.05.2020_00h00	7.25347e-14	6.89805e-11	10.6557	39	[ADAMTS1, AGT, ANXA1, BCL2, BMPER, CD34, DCN, EGR1, FBN1, FGFR2, FMN1, FOXC1, FSTL3, GATA3, GREM1, HAS2, HES1, HOXC11, ID2, ID3, ID4, IL6R, KIF26B, LGR5, NKX3-1, NRP1, PDGFA, PLCE1, RDH10, SFRP1, SIX2, SMAD6, SMAD7, SOX9, SPRY1, STRA6, TNC, TNS2, WWTR1]
GO:0072001	renal system development	GO_BiologicalProcess-EBI-UniProt-GOA-ACAP-ARAP_08.05.2020_00h00	1.16382e-13	1.10214e-10	11.2853	36	[ADAMTS1, AGT, BCL2, BMPER, CD34, DCN, EGR1, FBN1, FGFR2, FMN1, FOXC1, FSTL3, GATA3, GREM1, HAS2, HES1, HOXC11, ID2, ID3, IL6R, KIF26B, LGR5, NKX3-1, NRP1, PDGFA, PLCE1, RDH10, SFRP1, SIX2, SMAD6, SMAD7, SOX9, SPRY1, STRA6, TNS2, WWTR1]
GO:0048762	mesenchymal cell differentiation	GO_BiologicalProcess-EBI-UniProt-GOA-ACAP-ARAP_08.05.2020_00h00	4.72051e-11	4.36175e-08	11.7904	27	[BAMBI, BCL2, EDNRA, ENG, FGFR2, FOXC1, GATA3, GBX2, GREM1, HAS2, HES1, HTR2B, MSX2, NOTCH4, NRP1, RDH10, SFRP1, SIX2, SMAD7, SNAI1, SNAI2, SOX9, SPRY1, TCF7L2, TMEM100, VASN, WWTR1]
GO:0001656	metanephros development	GO_BiologicalProcess-EBI-UniProt-GOA-ACAP-ARAP_08.05.2020_00h00	4.90979e-12	4.60047e-09	19.3878	19	[BCL2, CD34, EGR1, FBN1, FMN1, GATA3, GREM1, HES1, HOXC11, ID2, ID3, KIF26B, NKX3-1, PDGFA, RDH10, SIX2, SOX9, SPRY1, WWTR1]
GO:0072073	kidney epithelium development	GO_BiologicalProcess-EBI-UniProt-GOA-ACAP-ARAP_08.05.2020_00h00	1.18049e-07	9.84526e-05	11.3924	18	[AGT, BCL2, BMPER, CD34, FGFR2, FMN1, FOXC1, GATA3, GREM1, HES1, KIF26B, SFRP1, SIX2, SMAD6, SMAD7, SOX9, SPRY1, WWTR1]
GO:0001657	ureteric bud development	GO_BiologicalProcess-EBI-UniProt-GOA-ACAP-ARAP_08.05.2020_00h00	1.74513e-08	1.50081e-05	14.5455	16	[AGT, BCL2, BMPER, FGFR2, FMN1, FOXC1, GATA3, GREM1, HES1, KIF26B, SFRP1, SIX2, SMAD6, SMAD7, SOX9, SPRY1]
GO:0007275	multicellular organism development	GO_BiologicalProcess-EBI-UniProt-GOA-ACAP-ARAP_08.05.2020_00h00	8.16574e-27	8.19024e-24	4.57064	264	[ADAM12, ADAM19, ADAMTS1, ADAMTS2, ADAMTS3, ADGRG1, ADGRL3, AGT, AKR1C3, AMOTL2, ANXA1, APBA1, APLNR, APOB, ARHGDIB, ARSB, ASTN1, ATF5, ATOH8, ATP8A2, BACE2, BAMBI, BCL2, BGN, BMPER, BTBD6, C1QTNF1, C1QTNF5, C6, CALCA, CASP3, CASP8, CATSPER1, CCL2, CCN1, CCND1, CD274, CD34, CDH11, CDH3, CDO1, CEBPD, CEMIP2, CGA, CHRD, CHRM2, CHRNA9, CLU, CNTN2, COL14A1, COL1A2, COL3A1, COL5A1, COL6A3, COLEC11, CP…
GO:0009653	anatomical structure morphogenesis	GO_BiologicalProcess-EBI-UniProt-GOA-ACAP-ARAP_08.05.2020_00h00	2.68377e-25	2.68645e-22	5.79459	167	[ADAM12, ADAMTS1, ADGRG1, AGT, AMOTL2, ANXA1, APLNR, APOB, ARHGAP18, ARPIN, ATOH8, ATP8A2, BAMBI, BCL2, BMPER, C1QTNF5, C6, CASP3, CCL2, CCN1, CD34, CDH11, CDH3, CEMIP2, CHRD, CHRNA9, CLU, CNTN2, COL14A1, COL1A2, COL3A1, COL5A1, COL6A3, CSF1, CUX2, CX3CL1, CXCL12, DCN, DDR1, DKK1, DNM1L, DRAXIN, DUSP2, E2F8, EDNRA, ELN, ENG, EPB41L3, ETS1, FBN1, FGFR2, FGFR3, FLT1, FMN1, FOXC1, FOXI3, FZD1, FZD4,…
GO:0050793	regulation of developmental process	GO_BiologicalProcess-EBI-UniProt-GOA-ACAP-ARAP_08.05.2020_00h00	2.669e-23	2.66366e-20	5.70004	160	[ADAM12, ADAMTS1, ADGRG1, ADGRL3, AGT, ANXA1, APLNR, APOB, ARHGAP18, ARHGDIB, ARPIN, ARSB, ATOH8, ATP8A2, BAMBI, BCL2, BMPER, C6, CALCA, CASP8, CCL2, CCN1, CCND1, CD274, CD34, CDH3, CEBPD, CEMIP2, CGA, CHRD, CNTN2, COL3A1, COL5A1, CSF1, CUX2, CX3CL1, CXCL12, CXCL14, DCN, DKK1, DNM1L, DRAXIN, EGR1, ENC1, ENG, EPB41L3, ETS1, FBN1, FGFR2, FGFR3, FLT1, FOS, FOXC1, FSTL3, FZD1, FZD4, GAP43, GATA3, GAT…
GO:0009888	tissue development	GO_BiologicalProcess-EBI-UniProt-GOA-ACAP-ARAP_08.05.2020_00h00	2.67588e-21	2.65715e-18	6.07583	133	[AGT, AKR1C1, AKR1C2, AKR1C3, ANXA1, ATOH8, BAMBI, BCL2, BGN, BMPER, CASP3, CCN1, CCND1, CD34, CDH3, CHRD, COL14A1, COL1A2, COL3A1, COL5A1, COL6A3, CPS1, CSF1, CTSB, DCN, DDR1, DKK1, DUSP2, E2F8, EDNRA, EGR1, ELN, ENG, FGFR2, FGFR3, FMN1, FOS, FOSL2, FOXC1, FZD1, FZD4, GAP43, GATA3, GATA4, GBX2, GDF6, GJA1, GPNMB, GREM1, HAS2, HBEGF, HES1, HLX, HOXC11, HTR2B, ID1, ID2, ID3, ID4, IGFBP5, IL31RA, I…
GO:0030154	cell differentiation	GO_BiologicalProcess-EBI-UniProt-GOA-ACAP-ARAP_08.05.2020_00h00	2.7594e-18	2.72076e-15	4.55662	204	[A2M, ABHD2, ADAM12, ADGRG1, ADGRL3, AGT, AKR1C1, AKR1C2, AKR1C3, ANXA1, APLNR, APOB, ARSB, ASTN1, ATF5, ATOH8, ATP8A2, BACE2, BAMBI, BCL2, BTBD6, C1QTNF5, CALCA, CASP3, CASP8, CATSPER1, CCL2, CCL21, CCN1, CCND1, CD34, CDH11, CDH3, CEBPD, CHRD, CLU, CNTN2, COL14A1, COL3A1, COL5A1, COL6A3, CPS1, CSF1, CTSB, CUX2, CX3CL1, CXCL12, CXCL14, DBX1, DDR1, DKK1, DNM1L, DOCK2, DRAXIN, E2F8, EDNRA, EGR1, EN…
GO:0045595	regulation of cell differentiation	GO_BiologicalProcess-EBI-UniProt-GOA-ACAP-ARAP_08.05.2020_00h00	2.251e-16	2.19472e-13	5.76049	114	[ADGRG1, AGT, ANXA1, APOB, ARSB, ATOH8, ATP8A2, BAMBI, BCL2, CALCA, CASP8, CCN1, CCND1, CD34, CEBPD, CHRD, CNTN2, COL3A1, COL5A1, CSF1, CUX2, CX3CL1, CXCL12, CXCL14, DKK1, DNM1L, DRAXIN, ENC1, ENG, ETS1, FBN1, FGFR2, FOS, FOXC1, FSTL3, FZD1, FZD4, GATA3, GATA4, GDF6, GJA1, GPER1, GPR68, GREM1, H4C8, HAS2, HES1, HLX, ID1, ID2, ID3, ID4, IGFBP3, IGFBP5, IL15, IL6R, ISLR2, ITGB3, ITPKB, JDP2, LMO4, …
GO:0048468	cell development	GO_BiologicalProcess-EBI-UniProt-GOA-ACAP-ARAP_08.05.2020_00h00	7.51012e-14	7.13461e-11	5.19481	120	[ABHD2, ADGRG1, AGT, ARSB, ATF5, ATP8A2, BACE2, BCL2, C1QTNF5, CASP3, CCL21, CDH11, CLU, CNTN2, COL14A1, COL3A1, COL6A3, CSF1, CUX2, CX3CL1, CXCL12, DDR1, DKK1, DNM1L, DRAXIN, EDNRA, ENC1, ENG, EPB41L3, FBN1, FGFR2, FOSL2, FOXC1, FZD1, FZD4, GAP43, GATA3, GATA4, GBX2, GDF6, GFRA2, GJA1, GPER1, GPR68, HAS2, HES1, HTR2B, ID1, ID2, ID4, IL15, IRF6, ISLR2, ITGB3, KLF2, LAMB3, LDB3, LGR5, LPAR1, LRRC4…
GO:0048731	system development	GO_BiologicalProcess-EBI-UniProt-GOA-ACAP-ARAP_08.05.2020_00h00	3.26813e-26	3.27466e-23	4.73156	245	[ADAM12, ADAM19, ADAMTS1, ADAMTS2, ADGRG1, ADGRL3, AGT, AKR1C3, AMOTL2, ANXA1, APBA1, APLNR, APOB, ARSB, ASTN1, ATF5, ATOH8, ATP8A2, BACE2, BAMBI, BCL2, BGN, BMPER, BTBD6, C1QTNF1, C1QTNF5, C6, CALCA, CASP3, CASP8, CCL2, CCN1, CCND1, CD274, CD34, CDH11, CDH3, CDO1, CEBPD, CEMIP2, CGA, CHRD, CHRM2, CHRNA9, CLU, CNTN2, COL14A1, COL1A2, COL3A1, COL5A1, COL6A3, CPS1, CSF1, CTSB, CUX2, CX3CL1, CXCL12,…
GO:0048513	animal organ development	GO_BiologicalProcess-EBI-UniProt-GOA-ACAP-ARAP_08.05.2020_00h00	1.27705e-23	1.27577e-20	5.1076	197	[ADAM19, ADAMTS1, ADAMTS2, ADGRG1, ADGRL3, AGT, AKR1C3, ANXA1, APLNR, ATF5, ATP8A2, BAMBI, BCL2, BGN, BMPER, C1QTNF1, C1QTNF5, CALCA, CASP3, CASP8, CCL2, CCN1, CCND1, CD34, CDH3, CDO1, CEBPD, CGA, CHRD, CHRNA9, CLU, CNTN2, COL14A1, COL1A2, COL3A1, COL5A1, COL6A3, CPS1, CSF1, CTSB, CXCL12, CXCL14, DBX1, DCN, DDR1, DKK1, DOCK2, DRAXIN, E2F8, EDNRA, EGR1, ELN, ENG, ETS1, EVX1, FBN1, FGFR2, FGFR3, FL…
GO:0030154	cell differentiation	GO_BiologicalProcess-EBI-UniProt-GOA-ACAP-ARAP_08.05.2020_00h00	2.7594e-18	2.72076e-15	4.55662	204	[A2M, ABHD2, ADAM12, ADGRG1, ADGRL3, AGT, AKR1C1, AKR1C2, AKR1C3, ANXA1, APLNR, APOB, ARSB, ASTN1, ATF5, ATOH8, ATP8A2, BACE2, BAMBI, BCL2, BTBD6, C1QTNF5, CALCA, CASP3, CASP8, CATSPER1, CCL2, CCL21, CCN1, CCND1, CD34, CDH11, CDH3, CEBPD, CHRD, CLU, CNTN2, COL14A1, COL3A1, COL5A1, COL6A3, CPS1, CSF1, CTSB, CUX2, CX3CL1, CXCL12, CXCL14, DBX1, DDR1, DKK1, DNM1L, DOCK2, DRAXIN, E2F8, EDNRA, EGR1, EN…
GO:0000902	cell morphogenesis	GO_BiologicalProcess-EBI-UniProt-GOA-ACAP-ARAP_08.05.2020_00h00	3.0789e-09	2.7433e-06	5.74205	65	[ANXA1, ARHGAP18, ARPIN, ATP8A2, BAMBI, BCL2, CASP3, CCL2, CDH11, CDH3, CLU, CNTN2, COL14A1, COL6A3, CUX2, CXCL12, DDR1, DKK1, DNM1L, DRAXIN, EPB41L3, FGFR2, FZD4, GAP43, GATA3, GBX2, GFRA2, GJA1, GREM1, HAS2, HES1, ID1, ID2, ISLR2, ITGB3, KLF2, LAMB3, LPAR1, LRRC4C, MATN3, MBL2, NOTCH4, NR4A3, NRCAM, NRP1, NTNG1, NTRK1, PALMD, PLXNA2, PLXNA4, POTEF, PRKCA, PTN, PTPRR, SCARA3, SERPINB8, SGK1, SPA…
GO:0045595	regulation of cell differentiation	GO_BiologicalProcess-EBI-UniProt-GOA-ACAP-ARAP_08.05.2020_00h00	2.251e-16	2.19472e-13	5.76049	114	[ADGRG1, AGT, ANXA1, APOB, ARSB, ATOH8, ATP8A2, BAMBI, BCL2, CALCA, CASP8, CCN1, CCND1, CD34, CEBPD, CHRD, CNTN2, COL3A1, COL5A1, CSF1, CUX2, CX3CL1, CXCL12, CXCL14, DKK1, DNM1L, DRAXIN, ENC1, ENG, ETS1, FBN1, FGFR2, FOS, FOXC1, FSTL3, FZD1, FZD4, GATA3, GATA4, GDF6, GJA1, GPER1, GPR68, GREM1, H4C8, HAS2, HES1, HLX, ID1, ID2, ID3, ID4, IGFBP3, IGFBP5, IL15, IL6R, ISLR2, ITGB3, ITPKB, JDP2, LMO4, …
GO:0048468	cell development	GO_BiologicalProcess-EBI-UniProt-GOA-ACAP-ARAP_08.05.2020_00h00	7.51012e-14	7.13461e-11	5.19481	120	[ABHD2, ADGRG1, AGT, ARSB, ATF5, ATP8A2, BACE2, BCL2, C1QTNF5, CASP3, CCL21, CDH11, CLU, CNTN2, COL14A1, COL3A1, COL6A3, CSF1, CUX2, CX3CL1, CXCL12, DDR1, DKK1, DNM1L, DRAXIN, EDNRA, ENC1, ENG, EPB41L3, FBN1, FGFR2, FOSL2, FOXC1, FZD1, FZD4, GAP43, GATA3, GATA4, GBX2, GDF6, GFRA2, GJA1, GPER1, GPR68, HAS2, HES1, HTR2B, ID1, ID2, ID4, IL15, IRF6, ISLR2, ITGB3, KLF2, LAMB3, LDB3, LGR5, LPAR1, LRRC4…
GO:0007399	nervous system development	GO_BiologicalProcess-EBI-UniProt-GOA-ACAP-ARAP_08.05.2020_00h00	9.15315e-11	8.41174e-08	4.67723	121	[ADGRG1, ADGRL3, AGT, ANXA1, APBA1, APOB, ARSB, ASTN1, ATF5, ATOH8, ATP8A2, BACE2, BCL2, BTBD6, C1QTNF5, CASP3, CCL2, CDH11, CHRD, CHRM2, CLU, CNTN2, COL3A1, CSF1, CUX2, CX3CL1, CXCL12, DBX1, DDR1, DKK1, DNM1L, DRAXIN, EDNRA, ENC1, ENG, EPB41L3, ETS1, EVX1, FGFR2, FOS, FOXC1, FZD1, FZD4, GAP43, GATA3, GBX2, GDF6, GFRA2, GJA1, GPER1, HES1, HLX, ID1, ID2, ID3, ID4, IGF2BP1, IL1RAP, IL33, ISLR2, KCN…
GO:0007417	central nervous system development	GO_BiologicalProcess-EBI-UniProt-GOA-ACAP-ARAP_08.05.2020_00h00	9.85742e-09	8.61539e-06	5.59503	63	[ADGRG1, ADGRL3, ARSB, ATF5, BACE2, BCL2, CASP3, CDH11, CHRD, CLU, CNTN2, COL3A1, CXCL12, DBX1, DKK1, DRAXIN, ENG, ETS1, EVX1, FGFR2, FOXC1, FZD1, FZD4, GBX2, HES1, ID1, ID2, ID3, ID4, IGF2BP1, KCNAB1, LMO4, LPAR1, LSR, MAFB, MAOB, MBL2, MDGA1, NPY, NR4A3, NRCAM, NRGN, NRP1, PCDH10, PCDH18, PLXNA2, PLXNA4, POTEF, PTN, RGS2, S1PR1, SFRP1, SLC17A8, SLC7A11, SLC8A1, SOX9, TBX20, TBX3, TENM4, TLR4, T…
GO:0022008	neurogenesis	GO_BiologicalProcess-EBI-UniProt-GOA-ACAP-ARAP_08.05.2020_00h00	1.30694e-09	1.17494e-06	5.03679	89	[ADGRG1, ADGRL3, AGT, ANXA1, ARSB, ASTN1, ATF5, ATP8A2, BACE2, BCL2, BTBD6, C1QTNF5, CASP3, CCL2, CDH11, CLU, CNTN2, COL3A1, CSF1, CUX2, CX3CL1, CXCL12, DBX1, DDR1, DKK1, DNM1L, DRAXIN, ENC1, EPB41L3, EVX1, FGFR2, FZD1, FZD4, GAP43, GATA3, GBX2, GDF6, GFRA2, GJA1, GPER1, HES1, ID1, ID2, ID3, ID4, IL33, ISLR2, LMO4, LPAR1, LRRC4C, MDGA1, MFRP, NPY, NR4A3, NRCAM, NRP1, NTM, NTNG1, NTRK1, PLK2, PLXN…
GO:0048699	generation of neurons	GO_BiologicalProcess-EBI-UniProt-GOA-ACAP-ARAP_08.05.2020_00h00	9.91876e-08	8.302e-05	4.81348	80	[ADGRG1, ADGRL3, AGT, ARSB, ASTN1, ATF5, ATP8A2, BCL2, C1QTNF5, CASP3, CDH11, CNTN2, COL3A1, CSF1, CUX2, CX3CL1, CXCL12, DBX1, DDR1, DKK1, DNM1L, DRAXIN, ENC1, EPB41L3, EVX1, FGFR2, FZD1, FZD4, GAP43, GATA3, GBX2, GDF6, GFRA2, GJA1, GPER1, HES1, ID1, ID2, ID3, ID4, ISLR2, LMO4, LPAR1, LRRC4C, MDGA1, MFRP, NPY, NR4A3, NRCAM, NRP1, NTM, NTNG1, NTRK1, PLK2, PLXNA2, PLXNA4, POTEF, PRKCA, PTN, PTPRR, …
GO:0030182	neuron differentiation	GO_BiologicalProcess-EBI-UniProt-GOA-ACAP-ARAP_08.05.2020_00h00	9.11292e-08	7.64574e-05	4.95646	74	[AGT, ARSB, ATF5, ATP8A2, BCL2, C1QTNF5, CASP3, CDH11, CNTN2, CUX2, CX3CL1, CXCL12, DBX1, DDR1, DKK1, DNM1L, DRAXIN, ENC1, EPB41L3, EVX1, FGFR2, FZD1, FZD4, GAP43, GATA3, GBX2, GDF6, GFRA2, GJA1, HES1, ID1, ID2, ID3, ID4, ISLR2, LMO4, LPAR1, LRRC4C, MDGA1, MFRP, NPY, NR4A3, NRCAM, NRP1, NTM, NTNG1, NTRK1, PLK2, PLXNA2, PLXNA4, POTEF, PRKCA, PTN, PTPRR, RGS2, ROM1, RORB, S1PR1, S1PR5, SDK2, SFRP1,…
GO:0007507	heart development	GO_BiologicalProcess-EBI-UniProt-GOA-ACAP-ARAP_08.05.2020_00h00	6.68083e-17	6.54053e-14	9.26829	57	[ADAMTS1, AGT, APLNR, CASP3, CCN1, COL3A1, COL5A1, DKK1, EDNRA, ELN, ENG, FBN1, FGFR2, FOXC1, FZD1, GATA3, GATA4, GJA1, GPER1, GREM1, HAS2, HES1, HTR2B, ID1, ID2, ID3, KCNAB1, LDB3, LMO4, MSX2, MYLK3, NKX3-1, NRP1, PLCE1, PTN, RAMP2, RGS2, RYR1, S1PR1, SCUBE1, SLC8A1, SMAD6, SMAD7, SNAI1, SNAI2, SOX9, SPARC, SPRY1, STRA6, TBX20, TBX3, TENM4, TMEM100, TNFRSF1A, TPM1, WWTR1, ZFPM1]
GO:0060485	mesenchyme development	GO_BiologicalProcess-EBI-UniProt-GOA-ACAP-ARAP_08.05.2020_00h00	6.47722e-10	5.84893e-07	9.89761	29	[BAMBI, BCL2, EDNRA, ENG, FGFR2, FOXC1, GATA3, GATA4, GBX2, GREM1, HAS2, HES1, HTR2B, MSX2, NOTCH4, NRP1, RDH10, SFRP1, SIX2, SMAD7, SNAI1, SNAI2, SOX9, SPRY1, TBX20, TCF7L2, TMEM100, VASN, WWTR1]
GO:0003205	cardiac chamber development	GO_BiologicalProcess-EBI-UniProt-GOA-ACAP-ARAP_08.05.2020_00h00	5.5036e-08	4.66155e-05	10.8696	20	[ADAMTS1, CCN1, ENG, FGFR2, FOXC1, FZD1, GATA3, GATA4, HES1, ID2, LMO4, MSX2, NRP1, SMAD6, SMAD7, STRA6, TBX20, TBX3, TPM1, ZFPM1]
GO:0003279	cardiac septum development	GO_BiologicalProcess-EBI-UniProt-GOA-ACAP-ARAP_08.05.2020_00h00	1.10687e-08	9.64081e-06	14.0496	17	[CCN1, ENG, FGFR2, FZD1, GATA3, GATA4, HES1, ID2, LMO4, MSX2, NRP1, SMAD6, SMAD7, STRA6, TBX20, TBX3, ZFPM1]
GO:0003007	heart morphogenesis	GO_BiologicalProcess-EBI-UniProt-GOA-ACAP-ARAP_08.05.2020_00h00	2.97814e-11	2.75776e-08	10.9091	30	[ADAMTS1, CCN1, COL5A1, DKK1, ELN, ENG, FGFR2, FOXC1, FZD1, GATA3, GATA4, HAS2, HES1, HTR2B, ID2, MSX2, NRP1, RYR1, S1PR1, SMAD6, SMAD7, SNAI1, SNAI2, SOX9, SPRY1, TBX20, TBX3, TMEM100, TPM1, ZFPM1]
GO:0003206	cardiac chamber morphogenesis	GO_BiologicalProcess-EBI-UniProt-GOA-ACAP-ARAP_08.05.2020_00h00	1.58038e-08	1.36386e-05	12.9496	18	[ADAMTS1, CCN1, ENG, FGFR2, FOXC1, FZD1, GATA3, GATA4, HES1, ID2, MSX2, NRP1, SMAD6, SMAD7, TBX20, TBX3, TPM1, ZFPM1]
GO:0060411	cardiac septum morphogenesis	GO_BiologicalProcess-EBI-UniProt-GOA-ACAP-ARAP_08.05.2020_00h00	1.55327e-08	1.34202e-05	17.0732	14	[CCN1, ENG, FGFR2, FZD1, GATA4, HES1, ID2, MSX2, NRP1, SMAD6, SMAD7, TBX20, TBX3, ZFPM1]
GO:0003231	cardiac ventricle development	GO_BiologicalProcess-EBI-UniProt-GOA-ACAP-ARAP_08.05.2020_00h00	7.30457e-08	6.16506e-05	12.4088	17	[CCN1, ENG, FGFR2, FOXC1, FZD1, GATA3, GATA4, HES1, ID2, LMO4, SMAD6, SMAD7, STRA6, TBX20, TBX3, TPM1, ZFPM1]
GO:0003281	ventricular septum development	GO_BiologicalProcess-EBI-UniProt-GOA-ACAP-ARAP_08.05.2020_00h00	7.69924e-08	6.48276e-05	16.4557	13	[CCN1, FGFR2, FZD1, GATA3, GATA4, HES1, ID2, LMO4, SMAD6, SMAD7, STRA6, TBX3, ZFPM1]
GO:0032879	regulation of localization	GO_BiologicalProcess-EBI-UniProt-GOA-ACAP-ARAP_08.05.2020_00h00	7.21478e-15	6.9334e-12	4.88621	146	[ABHD2, ADAMTS1, ADGRG1, ADRA2A, AGT, AMOTL2, ANXA1, APBA1, APLNR, APOB, APOC1, ARHGAP1, ARHGAP18, ARHGDIB, ARPIN, ARSB, ATOH8, ATP8A2, BANK1, BCL2, BMPER, C1QTNF1, CALCA, CASP8, CATSPER1, CCL2, CCL21, CCN1, CD274, CD34, CDH3, CGA, CHRD, CHRM2, CLU, COL3A1, CORIN, CSF1, CTSS, CX3CL1, CXCL12, CXCL14, DAPK2, DCN, DKK1, DNM1L, DOCK2, EDEM1, EDNRA, ENC1, ENG, EPB41L2, ETS1, FLT1, GATA3, GATA4, GJA1, …
GO:0040012	regulation of locomotion	GO_BiologicalProcess-EBI-UniProt-GOA-ACAP-ARAP_08.05.2020_00h00	6.38423e-15	6.14163e-12	7.05996	73	[ABHD2, ADAMTS1, ADGRG1, ADRA2A, AGT, AMOTL2, ANXA1, ARHGAP18, ARHGDIB, ARPIN, ARSB, ATOH8, BCL2, BMPER, CATSPER1, CCL2, CCL21, CCN1, CD274, CGA, CHRD, COL3A1, CSF1, CX3CL1, CXCL12, CXCL14, DAPK2, DCN, DNM1L, ENC1, ENG, ETS1, FLT1, GATA3, GJA1, GPER1, GPNMB, GREM1, HAS2, HBEGF, IGFBP3, IGFBP5, IL33, IL6R, ITGB3, LMO4, LPAR1, NR4A3, NRP1, NTNG1, P2RY6, PDGFA, PLK2, PLXNA2, PLXNA4, PRKCA, PTGER4, P…
GO:0048870	cell motility	GO_BiologicalProcess-EBI-UniProt-GOA-ACAP-ARAP_08.05.2020_00h00	1.12788e-13	1.06923e-10	5.61111	101	[ABHD2, ADAMTS1, ADGRG1, ADGRL3, ADRA2A, AGT, AMOTL2, ANXA1, APOB, ARHGAP18, ARHGDIB, ARPIN, ARSB, ASTN1, ATOH8, BAMBI, BCL2, BMPER, CALCA, CATSPER1, CCL2, CCL21, CCN1, CD274, CD34, CGA, CHRD, CLU, CNTN2, COL1A2, COL3A1, COL5A1, CSF1, CX3CL1, CXCL12, CXCL14, DAPK2, DCN, DDR1, DNM1L, ENC1, ENG, ETS1, FLT1, FOXC1, GATA3, GBX2, GJA1, GPER1, GPNMB, GREM1, HAS2, HBEGF, HES1, HRH1, HTR2B, ID1, IGFBP3, …
GO:0040013	negative regulation of locomotion	GO_BiologicalProcess-EBI-UniProt-GOA-ACAP-ARAP_08.05.2020_00h00	4.30572e-08	3.66847e-05	8.43373	28	[ABHD2, ADGRG1, ARHGDIB, ARPIN, BCL2, CCL2, CCL21, CHRD, COL3A1, CX3CL1, CXCL12, DCN, ENC1, ENG, GATA3, GJA1, GREM1, IGFBP3, IGFBP5, IL33, NRP1, PTGER4, PTN, PTPRR, SFRP1, SMAD7, TIMP1, TPM1]
GO:0040017	positive regulation of locomotion	GO_BiologicalProcess-EBI-UniProt-GOA-ACAP-ARAP_08.05.2020_00h00	1.69006e-09	1.51429e-06	7.20268	43	[ADAMTS1, ADRA2A, AGT, ANXA1, ATOH8, BCL2, CCL21, CCN1, CD274, CGA, CSF1, CX3CL1, CXCL12, CXCL14, DAPK2, DNM1L, ETS1, FLT1, GATA3, GPER1, GPNMB, HAS2, HBEGF, IGFBP5, IL6R, ITGB3, LPAR1, NR4A3, NRP1, P2RY6, PDGFA, PLK2, PRKCA, PTN, S1PR1, SCG2, SLC8A1, SNAI1, SNAI2, SOX9, SPARC, SSH2, VTN]
GO:0016477	cell migration	GO_BiologicalProcess-EBI-UniProt-GOA-ACAP-ARAP_08.05.2020_00h00	2.40207e-15	2.3228e-12	6.04565	98	[ABHD2, ADAMTS1, ADGRG1, ADGRL3, ADRA2A, AGT, AMOTL2, ANXA1, APOB, ARHGDIB, ARPIN, ARSB, ASTN1, ATOH8, BAMBI, BCL2, BMPER, CALCA, CCL2, CCL21, CCN1, CD274, CD34, CGA, CHRD, CLU, CNTN2, COL1A2, COL3A1, COL5A1, CSF1, CX3CL1, CXCL12, CXCL14, DAPK2, DCN, DDR1, DNM1L, ENC1, ENG, ETS1, FLT1, FOXC1, GATA3, GBX2, GJA1, GPER1, GPNMB, GREM1, HAS2, HBEGF, HES1, HRH1, HTR2B, ID1, IGFBP3, IGFBP5, IL33, IL6R, …
GO:0051270	regulation of cellular component movement	GO_BiologicalProcess-EBI-UniProt-GOA-ACAP-ARAP_08.05.2020_00h00	7.09753e-14	6.75685e-11	6.73432	73	[ABHD2, ADAMTS1, ADGRG1, ADRA2A, AGT, AMOTL2, ANXA1, ARHGAP18, ARHGDIB, ARPIN, ARSB, ATOH8, BCL2, BMPER, CATSPER1, CCL2, CCL21, CCN1, CD274, CGA, CHRD, COL3A1, CSF1, CX3CL1, CXCL12, CXCL14, DAPK2, DCN, DNM1L, ENC1, ENG, ETS1, FLT1, GATA3, GATA4, GJA1, GPER1, GPNMB, GREM1, HAS2, HBEGF, IGFBP3, IGFBP5, IL33, IL6R, ITGB3, LMO4, LPAR1, NR4A3, NRP1, NTNG1, P2RY6, PDGFA, PLK2, PLXNA2, PLXNA4, PRKCA, PT…
GO:0051271	negative regulation of cellular component movement	GO_BiologicalProcess-EBI-UniProt-GOA-ACAP-ARAP_08.05.2020_00h00	5.21477e-08	4.43255e-05	8.35821	28	[ABHD2, ADGRG1, ARHGDIB, ARPIN, BCL2, CCL2, CCL21, CHRD, COL3A1, CX3CL1, CXCL12, DCN, ENC1, ENG, GATA3, GJA1, GREM1, IGFBP3, IGFBP5, IL33, NRP1, PTGER4, PTN, PTPRR, SFRP1, SMAD7, TIMP1, TPM1]
GO:0030334	regulation of cell migration	GO_BiologicalProcess-EBI-UniProt-GOA-ACAP-ARAP_08.05.2020_00h00	8.30454e-16	8.07201e-13	7.55124	70	[ABHD2, ADAMTS1, ADGRG1, ADRA2A, AGT, AMOTL2, ANXA1, ARHGDIB, ARPIN, ARSB, ATOH8, BCL2, BMPER, CCL2, CCL21, CCN1, CD274, CGA, CHRD, COL3A1, CSF1, CX3CL1, CXCL12, CXCL14, DAPK2, DCN, DNM1L, ENC1, ENG, ETS1, FLT1, GATA3, GJA1, GPER1, GPNMB, GREM1, HAS2, HBEGF, IGFBP3, IGFBP5, IL33, IL6R, ITGB3, LMO4, LPAR1, NR4A3, NRP1, NTNG1, P2RY6, PDGFA, PLK2, PLXNA2, PLXNA4, PRKCA, PTGER4, PTN, PTPRR, S1PR1, SF…
GO:0030335	positive regulation of cell migration	GO_BiologicalProcess-EBI-UniProt-GOA-ACAP-ARAP_08.05.2020_00h00	6.61511e-10	5.96683e-07	7.54039	42	[ADAMTS1, ADRA2A, AGT, ANXA1, ATOH8, BCL2, CCL21, CCN1, CD274, CGA, CSF1, CX3CL1, CXCL12, CXCL14, DAPK2, DNM1L, ETS1, FLT1, GATA3, GPER1, GPNMB, HAS2, HBEGF, IGFBP5, IL6R, ITGB3, LPAR1, NR4A3, NRP1, P2RY6, PDGFA, PLK2, PRKCA, PTN, S1PR1, SLC8A1, SNAI1, SNAI2, SOX9, SPARC, SSH2, VTN]
GO:0010033	response to organic substance	GO_BiologicalProcess-EBI-UniProt-GOA-ACAP-ARAP_08.05.2020_00h00	9.32813e-17	9.12291e-14	4.79433	169	[ABHD2, ADAMTS3, ADGRL3, ADRA2A, AGT, AKR1C1, AKR1C2, AKR1C3, ANXA1, APOB, ARSB, BAMBI, BCL2, BMPER, C1QTNF1, CALCA, CASP3, CASP8, CATSPER1, CCL2, CCL21, CCN1, CCND1, CD274, CD68, CDO1, CEBPD, CGA, CHRD, CHRM2, CLU, CMPK2, COL1A2, COL3A1, CPS1, CSF1, CTSB, CTSS, CUX2, CX3CL1, CXCL12, DCN, DKK1, DNM1L, EDEM1, EGR1, ENG, EPHX1, ESRRG, ETS1, FBN1, FGFR2, FGFR3, FLT1, FOS, FOXC1, FSTL3, FZD1, FZD4, G…
GO:0070887	cellular response to chemical stimulus	GO_BiologicalProcess-EBI-UniProt-GOA-ACAP-ARAP_08.05.2020_00h00	7.56371e-18	7.44269e-15	4.87874	173	[ABHD2, ADAMTS3, ADRA2A, AGT, AKR1C1, AKR1C2, AKR1C3, ANXA1, APOB, BAMBI, BCL2, BDKRB2, BMPER, CALCA, CASP3, CASP8, CCL2, CCL21, CCN1, CCND1, CD274, CD34, CD68, CDO1, CEBPD, CGA, CHRD, CHRM2, CLU, CMPK2, COL1A2, COL3A1, CPNE8, CPS1, CSF1, CTSB, CTSS, CUX2, CX3CL1, CXCL12, CXCL14, DAPK2, DCN, DKK1, DNM1L, EDEM1, EGLN3, EGR1, ENC1, ENG, EPHX1, ESRRG, ETS1, FBN1, FGFR2, FGFR3, FLT1, FOS, FOXC1, FSTL…
GO:0071495	cellular response to endogenous stimulus	GO_BiologicalProcess-EBI-UniProt-GOA-ACAP-ARAP_08.05.2020_00h00	3.36774e-14	3.2263e-11	5.99349	92	[ABHD2, ADRA2A, AGT, AKR1C1, AKR1C2, AKR1C3, ANXA1, APOB, BAMBI, BMPER, CALCA, CASP3, CCL2, CCN1, CGA, CHRD, CHRM2, CLU, COL1A2, COL3A1, CPS1, CTSB, CTSS, DKK1, EGR1, ENG, ESRRG, FBN1, FGFR2, FGFR3, FOS, FOXC1, FSTL3, FZD1, GAREM1, GATA3, GATA4, GDF6, GJA1, GPER1, GREM1, GREM2, HAS2, HES1, HRH1, HTR2B, HTR3A, HTR3B, HTR4, HTR7, HTRA1, ID1, IGFBP5, KLF2, LANCL2, LATS2, LGR5, MSX2, NKX3-1, NR4A3, N…
GO:1901700	response to oxygen-containing compound	GO_BiologicalProcess-EBI-UniProt-GOA-ACAP-ARAP_08.05.2020_00h00	6.88445e-12	6.43696e-09	5.3406	98	[ABHD2, ADGRL3, ADRA2A, AGT, AKR1C1, AKR1C2, AKR1C3, ANXA1, APOB, BCL2, C1QTNF1, CASP3, CASP8, CATSPER1, CCL2, CCL21, CCND1, CD274, CD68, CDO1, CHRM2, CLU, CMPK2, COL1A2, COL3A1, CPS1, CX3CL1, CXCL12, DCN, DKK1, DNM1L, EDEM1, EGR1, ETS1, FBN1, FGFR2, FOS, FZD4, GATA3, GATA4, GBA, GJA1, GPER1, GPR37, GPR68, GPX3, HRH1, HTR2B, HTR3A, HTR3B, HTR4, HTR7, ID1, ID3, IGFBP5, IL15, KLF2, LANCL2, LPAR1, M…
GO:0007166	cell surface receptor signaling pathway	GO_BiologicalProcess-EBI-UniProt-GOA-ACAP-ARAP_08.05.2020_00h00	4.91211e-14	4.69598e-11	4.64424	156	[ACP3, ADAMTS1, ADAMTS3, ADGRG1, ADGRL3, ADRA2A, AGT, AMOTL2, ANXA1, ATOH8, BAMBI, BCL2, BDKRB2, BMPER, CASP3, CASP8, CCL2, CCL21, CCN1, CCND1, CD274, CDH3, CEBPD, CHRD, CHRM2, CHRNA9, CNTN2, COL1A2, COL3A1, CSF1, CUX2, CX3CL1, CXCL12, DCN, DDR1, DEPTOR, DKK1, DKK2, DRAXIN, EGR1, ENG, EVC2, FBN1, FGFR2, FGFR3, FLT1, FOS, FOXC1, FSTL3, FZD1, FZD4, GAREM1, GATA3, GATA4, GBP2, GDF6, GFRA2, GPER1, GR…
GO:0014070	response to organic cyclic compound	GO_BiologicalProcess-EBI-UniProt-GOA-ACAP-ARAP_08.05.2020_00h00	2.75662e-10	2.50852e-07	6.04089	65	[ABHD2, ADGRL3, AGT, AKR1C3, ANXA1, APOB, BCL2, C1QTNF1, CASP3, CASP8, CATSPER1, CCL2, CCND1, CDO1, CHRM2, CLU, CPS1, DNM1L, EGR1, ENG, EPHX1, ESRRG, ETS1, FOS, GBA, GJA1, GPER1, HRH1, HTR2B, HTR3A, HTR3B, HTR4, HTR7, ID1, ID3, IGFBP5, IL15, KLF2, LUM, MAOB, MMP15, MSX2, NKX3-1, NQO1, NR4A3, NSG1, P2RY6, PEA15, POTEF, PRKCA, PTN, RAMP2, RAPGEF3, RORB, RYR1, SFRP1, SLC7A11, SLC8A1, SNAI2, SPARC, T…
GO:0033993	response to lipid	GO_BiologicalProcess-EBI-UniProt-GOA-ACAP-ARAP_08.05.2020_00h00	7.78956e-11	7.17418e-08	6.28067	64	[ABHD2, AGT, AKR1C2, AKR1C3, ANXA1, APOB, BCL2, C1QTNF1, CASP3, CASP8, CATSPER1, CCL2, CCL21, CCND1, CD274, CD68, CDO1, CLU, CMPK2, CPS1, CX3CL1, DCN, DKK1, DNM1L, ENG, ESRRG, ETS1, FGFR2, FOS, FZD4, GATA4, GBA, GJA1, GPER1, ID3, IL15, LANCL2, LPAR1, MAOB, MMP15, MSX2, NKX3-1, NQO1, NR4A3, P2RY6, PID1, PRKCA, PTGER4, PTN, RAMP2, RORB, SFRP1, SLC11A1, SMAD6, SNAI2, SOX9, SPARC, TFPI, TIMP1, TLR4, …
GO:0070848	response to growth factor	GO_BiologicalProcess-EBI-UniProt-GOA-ACAP-ARAP_08.05.2020_00h00	5.70234e-15	5.49135e-12	7.98429	61	[ADAMTS3, AGT, ANXA1, BAMBI, BMPER, CALCA, CASP3, CCL2, CCN1, CHRD, COL1A2, COL3A1, CPS1, DCN, DKK1, EGR1, ENG, FBN1, FGFR2, FGFR3, FLT1, FOS, FOXC1, FSTL3, FZD1, FZD4, GAREM1, GATA3, GATA4, GDF6, GREM1, GREM2, HAS2, HES1, HTR3A, HTRA1, ID1, ITGB3, LUM, MSX2, MYOF, NRP1, NTRK1, PEG10, PTN, RAMP2, SFRP1, SLC2A10, SMAD6, SMAD7, SMAD9, SNAI2, SOX9, SPARC, SPRY1, SPRY4, TCF7L2, TMEM100, TNC, VASN, VT…
GO:0071310	cellular response to organic substance	GO_BiologicalProcess-EBI-UniProt-GOA-ACAP-ARAP_08.05.2020_00h00	3.77379e-17	3.69832e-14	5.13616	149	[ABHD2, ADAMTS3, ADRA2A, AGT, AKR1C1, AKR1C2, AKR1C3, ANXA1, APOB, BAMBI, BCL2, BMPER, CALCA, CASP3, CASP8, CCL2, CCL21, CCN1, CCND1, CD274, CD68, CEBPD, CGA, CHRD, CHRM2, CLU, CMPK2, COL1A2, COL3A1, CPS1, CSF1, CTSB, CTSS, CUX2, CX3CL1, CXCL12, DCN, DKK1, DNM1L, EDEM1, EGR1, ENG, ESRRG, FBN1, FGFR2, FGFR3, FLT1, FOS, FOXC1, FSTL3, FZD1, FZD4, GAREM1, GATA3, GATA4, GBA, GBP2, GBP4, GDF6, GFRA2, G…
GO:1901701	cellular response to oxygen-containing compound	GO_BiologicalProcess-EBI-UniProt-GOA-ACAP-ARAP_08.05.2020_00h00	8.3729e-08	7.04161e-05	5.18978	67	[ADRA2A, AGT, AKR1C1, AKR1C2, AKR1C3, ANXA1, APOB, CCL2, CD274, CD68, CHRM2, CLU, CMPK2, COL1A2, COL3A1, CPS1, CX3CL1, DNM1L, EGR1, ETS1, FBN1, FGFR2, FOS, FZD4, GATA4, GJA1, GPER1, GPR37, GPR68, HRH1, HTR2B, HTR3A, HTR3B, HTR4, HTR7, ID1, ID3, IGFBP5, IL15, KLF2, LANCL2, LPAR1, MSX2, NQO1, NR4A3, NSG1, P2RY6, PID1, POTEF, PRKCA, PTGER4, PTN, PTPRE, RAPGEF3, RORB, SFRP1, SLC8A1, SNAI2, SOCS3, SOX…
GO:0071363	cellular response to growth factor stimulus	GO_BiologicalProcess-EBI-UniProt-GOA-ACAP-ARAP_08.05.2020_00h00	1.08322e-14	1.03881e-11	8.06011	59	[ADAMTS3, AGT, ANXA1, BAMBI, BMPER, CALCA, CASP3, CCL2, CCN1, CHRD, COL1A2, COL3A1, CPS1, DCN, DKK1, EGR1, ENG, FBN1, FGFR2, FGFR3, FLT1, FOS, FOXC1, FSTL3, FZD1, FZD4, GAREM1, GATA3, GATA4, GDF6, GREM1, GREM2, HAS2, HES1, HTR3A, HTRA1, ID1, ITGB3, MSX2, MYOF, NRP1, NTRK1, PEG10, PTN, RAMP2, SFRP1, SLC2A10, SMAD6, SMAD7, SMAD9, SNAI2, SOX9, SPARC, SPRY1, SPRY4, TCF7L2, TMEM100, VASN, VTN]
GO:0071495	cellular response to endogenous stimulus	GO_BiologicalProcess-EBI-UniProt-GOA-ACAP-ARAP_08.05.2020_00h00	3.36774e-14	3.2263e-11	5.99349	92	[ABHD2, ADRA2A, AGT, AKR1C1, AKR1C2, AKR1C3, ANXA1, APOB, BAMBI, BMPER, CALCA, CASP3, CCL2, CCN1, CGA, CHRD, CHRM2, CLU, COL1A2, COL3A1, CPS1, CTSB, CTSS, DKK1, EGR1, ENG, ESRRG, FBN1, FGFR2, FGFR3, FOS, FOXC1, FSTL3, FZD1, GAREM1, GATA3, GATA4, GDF6, GJA1, GPER1, GREM1, GREM2, HAS2, HES1, HRH1, HTR2B, HTR3A, HTR3B, HTR4, HTR7, HTRA1, ID1, IGFBP5, KLF2, LANCL2, LATS2, LGR5, MSX2, NKX3-1, NR4A3, N…
GO:0070848	response to growth factor	GO_BiologicalProcess-EBI-UniProt-GOA-ACAP-ARAP_08.05.2020_00h00	5.70234e-15	5.49135e-12	7.98429	61	[ADAMTS3, AGT, ANXA1, BAMBI, BMPER, CALCA, CASP3, CCL2, CCN1, CHRD, COL1A2, COL3A1, CPS1, DCN, DKK1, EGR1, ENG, FBN1, FGFR2, FGFR3, FLT1, FOS, FOXC1, FSTL3, FZD1, FZD4, GAREM1, GATA3, GATA4, GDF6, GREM1, GREM2, HAS2, HES1, HTR3A, HTRA1, ID1, ITGB3, LUM, MSX2, MYOF, NRP1, NTRK1, PEG10, PTN, RAMP2, SFRP1, SLC2A10, SMAD6, SMAD7, SMAD9, SNAI2, SOX9, SPARC, SPRY1, SPRY4, TCF7L2, TMEM100, TNC, VASN, VT…
GO:0090287	regulation of cellular response to growth factor stimulus	GO_BiologicalProcess-EBI-UniProt-GOA-ACAP-ARAP_08.05.2020_00h00	1.5791e-11	1.46856e-08	10.5611	32	[ADAMTS3, AGT, BAMBI, BMPER, CCN1, CHRD, DCN, DKK1, ENG, FBN1, FSTL3, FZD1, FZD4, GATA3, GATA4, GREM1, GREM2, HES1, HTRA1, ITGB3, MSX2, MYOF, PEG10, SFRP1, SLC2A10, SMAD6, SMAD7, SPRY1, SPRY4, TCF7L2, VASN, VTN]
GO:0007167	enzyme linked receptor protein signaling pathway	GO_BiologicalProcess-EBI-UniProt-GOA-ACAP-ARAP_08.05.2020_00h00	5.76744e-19	5.704e-16	7.57439	84	[ADAMTS3, ADRA2A, AGT, ATOH8, BAMBI, BDKRB2, BMPER, CASP3, CCN1, CDH3, CHRD, COL1A2, COL3A1, CSF1, DCN, DDR1, DKK1, EGR1, ENG, FBN1, FGFR2, FGFR3, FLT1, FOS, FOXC1, FSTL3, FZD1, FZD4, GAREM1, GATA3, GATA4, GDF6, GFRA2, GPER1, GREM1, GREM2, HBEGF, HES1, HTRA1, ID1, IGFBP3, IGFBP4, IGFBP5, IGFBP6, IL31RA, ITGB3, MSX2, MVP, MYOF, NKX3-1, NR4A3, NRP1, NTRK1, PDGFA, PEG10, PID1, PLAT, PLCE1, POTEF, PR…
GO:0071363	cellular response to growth factor stimulus	GO_BiologicalProcess-EBI-UniProt-GOA-ACAP-ARAP_08.05.2020_00h00	1.08322e-14	1.03881e-11	8.06011	59	[ADAMTS3, AGT, ANXA1, BAMBI, BMPER, CALCA, CASP3, CCL2, CCN1, CHRD, COL1A2, COL3A1, CPS1, DCN, DKK1, EGR1, ENG, FBN1, FGFR2, FGFR3, FLT1, FOS, FOXC1, FSTL3, FZD1, FZD4, GAREM1, GATA3, GATA4, GDF6, GREM1, GREM2, HAS2, HES1, HTR3A, HTRA1, ID1, ITGB3, MSX2, MYOF, NRP1, NTRK1, PEG10, PTN, RAMP2, SFRP1, SLC2A10, SMAD6, SMAD7, SMAD9, SNAI2, SOX9, SPARC, SPRY1, SPRY4, TCF7L2, TMEM100, VASN, VTN]
GO:0071773	cellular response to BMP stimulus	GO_BiologicalProcess-EBI-UniProt-GOA-ACAP-ARAP_08.05.2020_00h00	2.4914e-11	2.31202e-08	13.6364	24	[BMPER, CCN1, CHRD, DKK1, EGR1, ENG, FBN1, FSTL3, FZD1, GATA3, GATA4, GDF6, GREM1, GREM2, HES1, HTRA1, ID1, MSX2, SFRP1, SMAD6, SMAD7, SMAD9, SOX9, TMEM100]
GO:0090288	negative regulation of cellular response to growth factor stimulus	GO_BiologicalProcess-EBI-UniProt-GOA-ACAP-ARAP_08.05.2020_00h00	1.68749e-09	1.51368e-06	12.6506	21	[AGT, BAMBI, BMPER, CHRD, DCN, DKK1, FBN1, FSTL3, FZD1, GATA3, GREM1, GREM2, HTRA1, PEG10, SFRP1, SLC2A10, SMAD6, SMAD7, SPRY1, SPRY4, VASN]
GO:0007178	transmembrane receptor protein serine/threonine kinase signaling pathway	GO_BiologicalProcess-EBI-UniProt-GOA-ACAP-ARAP_08.05.2020_00h00	1.83742e-10	1.6794e-07	9.16442	34	[ATOH8, BAMBI, BMPER, CCN1, CHRD, COL1A2, COL3A1, DKK1, EGR1, ENG, FBN1, FOS, FSTL3, FZD1, GATA4, GDF6, GREM1, GREM2, HES1, HTRA1, ID1, MSX2, PEG10, SFRP1, SLC2A10, SMAD6, SMAD7, SMAD9, SPRY1, TBX20, TMEM100, VASN, VIM, WWTR1]
GO:0090092	regulation of transmembrane receptor protein serine/threonine kinase signaling pathway	GO_BiologicalProcess-EBI-UniProt-GOA-ACAP-ARAP_08.05.2020_00h00	1.43516e-08	1.24141e-05	9.68992	25	[BAMBI, BMPER, CCN1, CHRD, DKK1, ENG, FBN1, FSTL3, FZD1, GATA4, GDF6, GREM1, GREM2, HES1, HTRA1, MSX2, PEG10, SFRP1, SLC2A10, SMAD6, SMAD7, SPRY1, TBX20, VASN, WWTR1]
GO:0030509	BMP signaling pathway	GO_BiologicalProcess-EBI-UniProt-GOA-ACAP-ARAP_08.05.2020_00h00	1.99128e-10	1.81804e-07	13.4969	22	[BMPER, CCN1, CHRD, DKK1, EGR1, ENG, FBN1, FSTL3, FZD1, GATA4, GDF6, GREM1, GREM2, HES1, HTRA1, ID1, MSX2, SFRP1, SMAD6, SMAD7, SMAD9, TMEM100]
GO:0030510	regulation of BMP signaling pathway	GO_BiologicalProcess-EBI-UniProt-GOA-ACAP-ARAP_08.05.2020_00h00	3.28642e-10	2.98736e-07	17.5258	17	[BMPER, CCN1, CHRD, DKK1, ENG, FBN1, FSTL3, FZD1, GATA4, GREM1, GREM2, HES1, HTRA1, MSX2, SFRP1, SMAD6, SMAD7]
GO:0090101	negative regulation of transmembrane receptor protein serine/threonine kinase signaling pathway	GO_BiologicalProcess-EBI-UniProt-GOA-ACAP-ARAP_08.05.2020_00h00	4.16472e-09	3.68994e-06	14.0625	18	[BAMBI, BMPER, CHRD, DKK1, FBN1, FSTL3, FZD1, GREM1, GREM2, HTRA1, PEG10, SFRP1, SLC2A10, SMAD6, SMAD7, SPRY1, TBX20, VASN]
GO:0030514	negative regulation of BMP signaling pathway	GO_BiologicalProcess-EBI-UniProt-GOA-ACAP-ARAP_08.05.2020_00h00	4.222e-09	3.73647e-06	23.0769	12	[BMPER, CHRD, DKK1, FBN1, FSTL3, FZD1, GREM1, GREM2, HTRA1, SFRP1, SMAD6, SMAD7]
GO:0009653	anatomical structure morphogenesis	GO_BiologicalProcess-EBI-UniProt-GOA-ACAP-ARAP_08.05.2020_00h00	2.68377e-25	2.68645e-22	5.79459	167	[ADAM12, ADAMTS1, ADGRG1, AGT, AMOTL2, ANXA1, APLNR, APOB, ARHGAP18, ARPIN, ATOH8, ATP8A2, BAMBI, BCL2, BMPER, C1QTNF5, C6, CASP3, CCL2, CCN1, CD34, CDH11, CDH3, CEMIP2, CHRD, CHRNA9, CLU, CNTN2, COL14A1, COL1A2, COL3A1, COL5A1, COL6A3, CSF1, CUX2, CX3CL1, CXCL12, DCN, DDR1, DKK1, DNM1L, DRAXIN, DUSP2, E2F8, EDNRA, ELN, ENG, EPB41L3, ETS1, FBN1, FGFR2, FGFR3, FLT1, FMN1, FOXC1, FOXI3, FZD1, FZD4,…
GO:0050793	regulation of developmental process	GO_BiologicalProcess-EBI-UniProt-GOA-ACAP-ARAP_08.05.2020_00h00	2.669e-23	2.66366e-20	5.70004	160	[ADAM12, ADAMTS1, ADGRG1, ADGRL3, AGT, ANXA1, APLNR, APOB, ARHGAP18, ARHGDIB, ARPIN, ARSB, ATOH8, ATP8A2, BAMBI, BCL2, BMPER, C6, CALCA, CASP8, CCL2, CCN1, CCND1, CD274, CD34, CDH3, CEBPD, CEMIP2, CGA, CHRD, CNTN2, COL3A1, COL5A1, CSF1, CUX2, CX3CL1, CXCL12, CXCL14, DCN, DKK1, DNM1L, DRAXIN, EGR1, ENC1, ENG, EPB41L3, ETS1, FBN1, FGFR2, FGFR3, FLT1, FOS, FOXC1, FSTL3, FZD1, FZD4, GAP43, GATA3, GAT…
GO:0051239	regulation of multicellular organismal process	GO_BiologicalProcess-EBI-UniProt-GOA-ACAP-ARAP_08.05.2020_00h00	5.99355e-24	5.99355e-21	5.365	183	[ACP3, ADAM12, ADAMTS1, ADGRG1, ADGRL3, ADRA2A, AGT, ANXA1, APLNR, APOC1, ARHGDIB, ARSB, ATOH8, ATP8A2, BAMBI, BANK1, BCL2, BDKRB2, BMPER, C1QTNF1, C6, CALCA, CASP8, CCN1, CCND1, CD274, CD34, CDH3, CEBPD, CEMIP2, CGA, CHRD, CHRM2, CLU, CNTN2, COL3A1, COL5A1, CORIN, CSF1, CUX2, CX3CL1, CXCL12, DCN, DKK1, DNM1L, DRAXIN, EGR1, ENC1, ENG, ESRRG, ETS1, FBN1, FGFR2, FLT1, FOS, FOXC1, FSTL3, FZD1, FZD4,…
GO:0030154	cell differentiation	GO_BiologicalProcess-EBI-UniProt-GOA-ACAP-ARAP_08.05.2020_00h00	2.7594e-18	2.72076e-15	4.55662	204	[A2M, ABHD2, ADAM12, ADGRG1, ADGRL3, AGT, AKR1C1, AKR1C2, AKR1C3, ANXA1, APLNR, APOB, ARSB, ASTN1, ATF5, ATOH8, ATP8A2, BACE2, BAMBI, BCL2, BTBD6, C1QTNF5, CALCA, CASP3, CASP8, CATSPER1, CCL2, CCL21, CCN1, CCND1, CD34, CDH11, CDH3, CEBPD, CHRD, CLU, CNTN2, COL14A1, COL3A1, COL5A1, COL6A3, CPS1, CSF1, CTSB, CUX2, CX3CL1, CXCL12, CXCL14, DBX1, DDR1, DKK1, DNM1L, DOCK2, DRAXIN, E2F8, EDNRA, EGR1, EN…
GO:0051093	negative regulation of developmental process	GO_BiologicalProcess-EBI-UniProt-GOA-ACAP-ARAP_08.05.2020_00h00	1.62956e-17	1.60023e-14	7.47398	79	[ADAMTS1, ADGRG1, AGT, ANXA1, ARHGDIB, ARPIN, BCL2, CALCA, CCND1, CDH3, CGA, CHRD, CNTN2, COL3A1, COL5A1, CX3CL1, CXCL14, DCN, DKK1, DNM1L, DRAXIN, FBN1, FGFR3, FOXC1, FSTL3, GATA3, GJA1, GPER1, GPR68, GREM1, H4C8, HES1, HLX, ID1, ID2, ID3, ID4, IGFBP5, ITGB3, ITPKB, JDP2, KLF2, LPAR1, MAFB, MSX2, NKX3-1, NOTCH4, NRP1, PLK2, PRKCA, PTHLH, PTN, RAPGEF3, RGS2, RORB, S1PR3, SFRP1, SIX2, SMAD6, SMAD7…
GO:0051094	positive regulation of developmental process	GO_BiologicalProcess-EBI-UniProt-GOA-ACAP-ARAP_08.05.2020_00h00	4.24133e-15	4.08865e-12	6.22463	92	[ADAM12, ADGRL3, AGT, ANXA1, APLNR, APOB, ARSB, ATOH8, ATP8A2, BAMBI, BCL2, BMPER, C6, CALCA, CASP8, CCN1, CCND1, CD274, CD34, CEBPD, CSF1, CUX2, CX3CL1, CXCL12, DCN, DKK1, DNM1L, EGR1, ENC1, ENG, ETS1, FGFR2, FLT1, FOS, FOXC1, FZD1, FZD4, GATA3, GATA4, GDF6, GJA1, GPER1, GPR68, GREM1, HAS2, HES1, HLX, HOXC11, HSPB6, ID2, IGFBP3, IL15, IL1RAP, IL6R, ISLR2, ITPKB, LPAR1, MSX2, MYLK3, NRCAM, NRP1, …
GO:0051240	positive regulation of multicellular organismal process	GO_BiologicalProcess-EBI-UniProt-GOA-ACAP-ARAP_08.05.2020_00h00	1.0005e-15	9.71484e-13	5.75615	110	[ADAM12, ADGRL3, ADRA2A, AGT, ANXA1, APLNR, ARSB, ATOH8, ATP8A2, BAMBI, BCL2, BMPER, C1QTNF1, C6, CALCA, CASP8, CCN1, CCND1, CD274, CD34, CEBPD, CLU, CSF1, CUX2, CX3CL1, CXCL12, DKK1, DNM1L, EGR1, ENC1, ENG, ESRRG, ETS1, FGFR2, FLT1, FOS, FOXC1, FZD1, FZD4, GATA3, GATA4, GBA, GDF6, GJA1, GPER1, GPR68, GREM1, HAS2, HBEGF, HES1, HLX, HOXC11, HRH1, HSPB6, HTR2B, ID2, IGF2BP1, IL15, IL1RAP, IL33, IL6…
GO:0051241	negative regulation of multicellular organismal process	GO_BiologicalProcess-EBI-UniProt-GOA-ACAP-ARAP_08.05.2020_00h00	1.56548e-18	1.54513e-15	7.0122	92	[ADAMTS1, ADGRG1, AGT, ANXA1, APOC1, ARHGDIB, BANK1, BCL2, C1QTNF1, CALCA, CD274, CD34, CDH3, CGA, CHRD, CNTN2, COL3A1, COL5A1, CX3CL1, DCN, DKK1, DRAXIN, FBN1, FOXC1, FSTL3, GATA3, GBA, GJA1, GPNMB, GPR68, GREM1, H4C8, HES1, HLX, HS3ST5, ID1, ID2, ID3, ID4, IGFBP5, IL15, IL33, ITPKB, KLF2, LPAR1, MAFB, MSX2, NKX3-1, NLRC5, NRP1, PDGFA, PLAT, PLCL1, PLK2, POMC, PRKCA, PROCR, PTGER4, PTHLH, PTN, P…
GO:0022603	regulation of anatomical structure morphogenesis	GO_BiologicalProcess-EBI-UniProt-GOA-ACAP-ARAP_08.05.2020_00h00	6.38964e-14	6.08933e-11	6.55319	77	[ADAM12, ADAMTS1, AGT, ANXA1, APLNR, ARHGAP18, ARPIN, BAMBI, BCL2, BMPER, C6, CCL2, CD34, CEMIP2, CNTN2, COL5A1, CSF1, CUX2, CX3CL1, CXCL12, DCN, DKK1, DNM1L, DRAXIN, ENG, EPB41L3, ETS1, FGFR2, FLT1, FOXC1, FZD1, FZD4, GATA3, GATA4, GJA1, GPNMB, GREM1, HAS2, HES1, HOXC11, HSPB6, ID1, ISLR2, KLF2, LPAR1, LRRC4C, MBL2, MYLK3, NRCAM, NRP1, NTNG1, PALMD, PDGFA, PID1, PLK2, PLXNA2, PLXNA4, PRKCA, PTN,…
GO:0045595	regulation of cell differentiation	GO_BiologicalProcess-EBI-UniProt-GOA-ACAP-ARAP_08.05.2020_00h00	2.251e-16	2.19472e-13	5.76049	114	[ADGRG1, AGT, ANXA1, APOB, ARSB, ATOH8, ATP8A2, BAMBI, BCL2, CALCA, CASP8, CCN1, CCND1, CD34, CEBPD, CHRD, CNTN2, COL3A1, COL5A1, CSF1, CUX2, CX3CL1, CXCL12, CXCL14, DKK1, DNM1L, DRAXIN, ENC1, ENG, ETS1, FBN1, FGFR2, FOS, FOXC1, FSTL3, FZD1, FZD4, GATA3, GATA4, GDF6, GJA1, GPER1, GPR68, GREM1, H4C8, HAS2, HES1, HLX, ID1, ID2, ID3, ID4, IGFBP3, IGFBP5, IL15, IL6R, ISLR2, ITGB3, ITPKB, JDP2, LMO4, …
GO:0048468	cell development	GO_BiologicalProcess-EBI-UniProt-GOA-ACAP-ARAP_08.05.2020_00h00	7.51012e-14	7.13461e-11	5.19481	120	[ABHD2, ADGRG1, AGT, ARSB, ATF5, ATP8A2, BACE2, BCL2, C1QTNF5, CASP3, CCL21, CDH11, CLU, CNTN2, COL14A1, COL3A1, COL6A3, CSF1, CUX2, CX3CL1, CXCL12, DDR1, DKK1, DNM1L, DRAXIN, EDNRA, ENC1, ENG, EPB41L3, FBN1, FGFR2, FOSL2, FOXC1, FZD1, FZD4, GAP43, GATA3, GATA4, GBX2, GDF6, GFRA2, GJA1, GPER1, GPR68, HAS2, HES1, HTR2B, ID1, ID2, ID4, IL15, IRF6, ISLR2, ITGB3, KLF2, LAMB3, LDB3, LGR5, LPAR1, LRRC4…
GO:2000026	regulation of multicellular organismal development	GO_BiologicalProcess-EBI-UniProt-GOA-ACAP-ARAP_08.05.2020_00h00	9.08158e-19	8.9726e-16	5.81343	129	[ADAM12, ADAMTS1, ADGRG1, ADGRL3, AGT, ANXA1, APLNR, ARHGDIB, ARSB, ATOH8, ATP8A2, BAMBI, BCL2, BMPER, C6, CALCA, CASP8, CCN1, CCND1, CD274, CD34, CDH3, CEMIP2, CNTN2, COL3A1, COL5A1, CSF1, CUX2, CX3CL1, CXCL12, DCN, DKK1, DNM1L, DRAXIN, EGR1, ENC1, ENG, ETS1, FBN1, FGFR2, FLT1, FOS, FOXC1, FSTL3, FZD1, FZD4, GAP43, GATA3, GATA4, GBX2, GDF6, GJA1, GPER1, GPNMB, GPR68, GREM1, H4C8, HES1, HLX, HOXC…
GO:0045596	negative regulation of cell differentiation	GO_BiologicalProcess-EBI-UniProt-GOA-ACAP-ARAP_08.05.2020_00h00	3.82573e-14	3.66122e-11	7.74194	60	[ADGRG1, ANXA1, BCL2, CALCA, CCND1, CHRD, CNTN2, COL3A1, COL5A1, CX3CL1, CXCL14, DKK1, DRAXIN, FBN1, FSTL3, GATA3, GPER1, GPR68, GREM1, H4C8, HES1, HLX, ID1, ID2, ID3, ID4, IGFBP5, ITGB3, ITPKB, JDP2, LPAR1, MAFB, MSX2, NOTCH4, NRP1, PLK2, PTHLH, PTN, RGS2, RORB, S1PR3, SFRP1, SIX2, SMAD6, SMAD7, SNAI1, SNAI2, SOX9, SPRY1, TBX3, TCTA, TLR4, TLX2, TRIB2, TRIO, UBASH3B, VASN, VIM, WWTR1, ZFPM1]
GO:0045597	positive regulation of cell differentiation	GO_BiologicalProcess-EBI-UniProt-GOA-ACAP-ARAP_08.05.2020_00h00	2.11792e-12	1.99296e-09	6.5033	69	[AGT, ANXA1, APOB, ARSB, ATOH8, ATP8A2, BAMBI, BCL2, CALCA, CASP8, CCN1, CD34, CEBPD, CSF1, CUX2, CX3CL1, CXCL12, DKK1, DNM1L, ENC1, ENG, ETS1, FOS, FOXC1, FZD1, FZD4, GATA3, GATA4, GDF6, GJA1, GPER1, GPR68, GREM1, HAS2, HES1, HLX, ID2, IGFBP3, IL15, IL6R, ISLR2, ITPKB, LPAR1, MSX2, MYLK3, NRCAM, NRP1, NTRK1, PLXNA2, PLXNA4, PRKCA, PTN, RAMP2, RGS2, SFRP1, SMAD7, SNAI1, SNAI2, SOCS3, SOX9, TCF7L2…
GO:0009653	anatomical structure morphogenesis	GO_BiologicalProcess-EBI-UniProt-GOA-ACAP-ARAP_08.05.2020_00h00	2.68377e-25	2.68645e-22	5.79459	167	[ADAM12, ADAMTS1, ADGRG1, AGT, AMOTL2, ANXA1, APLNR, APOB, ARHGAP18, ARPIN, ATOH8, ATP8A2, BAMBI, BCL2, BMPER, C1QTNF5, C6, CASP3, CCL2, CCN1, CD34, CDH11, CDH3, CEMIP2, CHRD, CHRNA9, CLU, CNTN2, COL14A1, COL1A2, COL3A1, COL5A1, COL6A3, CSF1, CUX2, CX3CL1, CXCL12, DCN, DDR1, DKK1, DNM1L, DRAXIN, DUSP2, E2F8, EDNRA, ELN, ENG, EPB41L3, ETS1, FBN1, FGFR2, FGFR3, FLT1, FMN1, FOXC1, FOXI3, FZD1, FZD4,…
GO:0009888	tissue development	GO_BiologicalProcess-EBI-UniProt-GOA-ACAP-ARAP_08.05.2020_00h00	2.67588e-21	2.65715e-18	6.07583	133	[AGT, AKR1C1, AKR1C2, AKR1C3, ANXA1, ATOH8, BAMBI, BCL2, BGN, BMPER, CASP3, CCN1, CCND1, CD34, CDH3, CHRD, COL14A1, COL1A2, COL3A1, COL5A1, COL6A3, CPS1, CSF1, CTSB, DCN, DDR1, DKK1, DUSP2, E2F8, EDNRA, EGR1, ELN, ENG, FGFR2, FGFR3, FMN1, FOS, FOSL2, FOXC1, FZD1, FZD4, GAP43, GATA3, GATA4, GBX2, GDF6, GJA1, GPNMB, GREM1, HAS2, HBEGF, HES1, HLX, HOXC11, HTR2B, ID1, ID2, ID3, ID4, IGFBP5, IL31RA, I…
GO:0035295	tube development	GO_BiologicalProcess-EBI-UniProt-GOA-ACAP-ARAP_08.05.2020_00h00	2.55828e-22	2.54804e-19	8.03887	91	[ADAM12, ADAMTS1, ADAMTS2, ADGRG1, AGT, AMOTL2, ANXA1, APLNR, APOB, ATOH8, BCL2, BMPER, C6, CASP3, CCL2, CCN1, CD34, CEMIP2, CHRD, COL3A1, CPS1, CSF1, CX3CL1, DCN, DDR1, E2F8, EDNRA, ENG, ETS1, FGFR2, FLT1, FMN1, FOXC1, FSTL3, FZD1, FZD4, GATA3, GATA4, GBX2, GJA1, GPNMB, GREM1, HAS2, HES1, HLX, HSPB6, ID1, ID2, IGFBP5, ITGB3, KIF26B, KLF2, LGR5, LMO4, MSX2, NKX3-1, NOTCH4, NPY, NR4A3, NRCAM, NRP1…
GO:0048729	tissue morphogenesis	GO_BiologicalProcess-EBI-UniProt-GOA-ACAP-ARAP_08.05.2020_00h00	1.39401e-15	1.35219e-12	8.33333	60	[AGT, BCL2, CASP3, CCN1, CHRD, COL14A1, COL3A1, COL5A1, COL6A3, CSF1, DDR1, DKK1, EDNRA, ENG, FGFR2, FMN1, FOXC1, FZD1, FZD4, GATA3, GATA4, GBX2, GJA1, GREM1, HBEGF, HES1, ID4, IGFBP5, ITGB3, KIF26B, LGR5, LMO4, MATN3, MBL2, MSX2, NKX3-1, NOTCH4, NR4A3, NRP1, PDGFA, POTEF, PRKCA, RDH10, S1PR1, SCARA3, SFRP1, SIX2, SMAD7, SNAI1, SNAI2, SOCS3, SOX9, SPRY1, TBX20, TBX3, TLX2, TMEM100, TNC, TPM1, ZFP…
GO:0035239	tube morphogenesis	GO_BiologicalProcess-EBI-UniProt-GOA-ACAP-ARAP_08.05.2020_00h00	5.4352e-22	5.40803e-19	8.78156	80	[ADAM12, ADAMTS1, ADGRG1, AGT, AMOTL2, ANXA1, APLNR, APOB, ATOH8, BCL2, BMPER, C6, CASP3, CCL2, CCN1, CD34, CEMIP2, COL3A1, CSF1, CX3CL1, DCN, DDR1, E2F8, EDNRA, ENG, ETS1, FGFR2, FLT1, FMN1, FOXC1, FZD1, FZD4, GATA3, GATA4, GBX2, GPNMB, GREM1, HAS2, HES1, HLX, HSPB6, ID1, ID2, ITGB3, KIF26B, KLF2, LGR5, LMO4, MSX2, NKX3-1, NOTCH4, NR4A3, NRCAM, NRP1, PDGFA, PLK2, PRKCA, PTN, RAMP2, RAPGEF3, RDH1…
GO:0048513	animal organ development	GO_BiologicalProcess-EBI-UniProt-GOA-ACAP-ARAP_08.05.2020_00h00	1.27705e-23	1.27577e-20	5.1076	197	[ADAM19, ADAMTS1, ADAMTS2, ADGRG1, ADGRL3, AGT, AKR1C3, ANXA1, APLNR, ATF5, ATP8A2, BAMBI, BCL2, BGN, BMPER, C1QTNF1, C1QTNF5, CALCA, CASP3, CASP8, CCL2, CCN1, CCND1, CD34, CDH3, CDO1, CEBPD, CGA, CHRD, CHRNA9, CLU, CNTN2, COL14A1, COL1A2, COL3A1, COL5A1, COL6A3, CPS1, CSF1, CTSB, CXCL12, CXCL14, DBX1, DCN, DDR1, DKK1, DOCK2, DRAXIN, E2F8, EDNRA, EGR1, ELN, ENG, ETS1, EVX1, FBN1, FGFR2, FGFR3, FL…
GO:0060429	epithelium development	GO_BiologicalProcess-EBI-UniProt-GOA-ACAP-ARAP_08.05.2020_00h00	7.88515e-13	7.43569e-10	6.02322	83	[AGT, AKR1C1, AKR1C2, AKR1C3, ANXA1, ATOH8, BCL2, BMPER, CASP3, CCN1, CCND1, CD34, CDH3, CHRD, COL5A1, CPS1, CSF1, CTSB, DDR1, DKK1, E2F8, EDNRA, ENG, FGFR2, FMN1, FOSL2, FOXC1, FZD1, FZD4, GATA3, GATA4, GBX2, GJA1, GREM1, HBEGF, HES1, ID1, ID2, ID3, ID4, IGFBP5, IL31RA, IRF6, KIF26B, KLF2, LGR5, LMO4, MSX2, NKX3-1, NOTCH4, NPY, NRP1, NTRK1, PDGFA, PLXNA2, POTEF, PRKCA, PTN, PTPRR, RAPGEF3, RDH10…
GO:0002009	morphogenesis of an epithelium	GO_BiologicalProcess-EBI-UniProt-GOA-ACAP-ARAP_08.05.2020_00h00	4.07778e-10	3.69447e-07	7.43243	44	[AGT, BCL2, CASP3, CCN1, COL5A1, CSF1, DDR1, DKK1, EDNRA, ENG, FGFR2, FMN1, FZD1, FZD4, GATA3, GATA4, GBX2, GJA1, GREM1, HBEGF, HES1, ID4, IGFBP5, KIF26B, LGR5, LMO4, MSX2, NKX3-1, NOTCH4, NRP1, PDGFA, POTEF, PRKCA, RDH10, SFRP1, SIX2, SNAI1, SNAI2, SOCS3, SOX9, SPRY1, TBX20, TBX3, TNC]
GO:0009887	animal organ morphogenesis	GO_BiologicalProcess-EBI-UniProt-GOA-ACAP-ARAP_08.05.2020_00h00	3.18054e-18	3.13283e-15	7.30868	85	[ADAMTS1, AGT, ATP8A2, BCL2, C1QTNF5, CCL2, CCN1, CD34, CHRNA9, COL14A1, COL1A2, COL3A1, COL5A1, COL6A3, CSF1, DCN, DDR1, DKK1, ELN, ENG, FBN1, FGFR2, FGFR3, FMN1, FOXC1, FZD1, FZD4, GATA3, GATA4, GBA, GBX2, GREM1, GREM2, HAS2, HES1, HLX, HOXC11, HTR2B, HTRA1, ID1, ID2, ID3, ID4, IGFBP5, KIF26B, LAMB3, MAFB, MATN3, MBL2, MFRP, MGP, MSX2, MYO3B, NKX3-1, NR4A3, NRP1, NTNG1, ODAM, PDGFA, PTN, PTPRR,…
GO:0061138	morphogenesis of a branching epithelium	GO_BiologicalProcess-EBI-UniProt-GOA-ACAP-ARAP_08.05.2020_00h00	4.15041e-10	3.75612e-07	11.9403	24	[AGT, BCL2, CSF1, DDR1, EDNRA, ENG, FGFR2, GBX2, GREM1, MSX2, NKX3-1, NOTCH4, NRP1, PDGFA, RDH10, SFRP1, SIX2, SNAI2, SOCS3, SOX9, SPRY1, TBX20, TBX3, TNC]
GO:0060485	mesenchyme development	GO_BiologicalProcess-EBI-UniProt-GOA-ACAP-ARAP_08.05.2020_00h00	6.47722e-10	5.84893e-07	9.89761	29	[BAMBI, BCL2, EDNRA, ENG, FGFR2, FOXC1, GATA3, GATA4, GBX2, GREM1, HAS2, HES1, HTR2B, MSX2, NOTCH4, NRP1, RDH10, SFRP1, SIX2, SMAD7, SNAI1, SNAI2, SOX9, SPRY1, TBX20, TCF7L2, TMEM100, VASN, WWTR1]
GO:0060562	epithelial tube morphogenesis	GO_BiologicalProcess-EBI-UniProt-GOA-ACAP-ARAP_08.05.2020_00h00	3.68388e-09	3.27128e-06	8.73239	31	[AGT, BCL2, CASP3, CSF1, DDR1, EDNRA, ENG, FGFR2, FMN1, FZD1, GATA3, GATA4, GBX2, GREM1, HES1, KIF26B, LGR5, LMO4, MSX2, NKX3-1, NOTCH4, NRP1, PRKCA, RDH10, SFRP1, SIX2, SOX9, SPRY1, TBX20, TBX3, TNC]
GO:0003007	heart morphogenesis	GO_BiologicalProcess-EBI-UniProt-GOA-ACAP-ARAP_08.05.2020_00h00	2.97814e-11	2.75776e-08	10.9091	30	[ADAMTS1, CCN1, COL5A1, DKK1, ELN, ENG, FGFR2, FOXC1, FZD1, GATA3, GATA4, HAS2, HES1, HTR2B, ID2, MSX2, NRP1, RYR1, S1PR1, SMAD6, SMAD7, SNAI1, SNAI2, SOX9, SPRY1, TBX20, TBX3, TMEM100, TPM1, ZFPM1]
GO:0048754	branching morphogenesis of an epithelial tube	GO_BiologicalProcess-EBI-UniProt-GOA-ACAP-ARAP_08.05.2020_00h00	8.51805e-09	7.47885e-06	12.1212	20	[AGT, BCL2, CSF1, DDR1, EDNRA, ENG, FGFR2, GBX2, GREM1, MSX2, NKX3-1, NOTCH4, NRP1, RDH10, SIX2, SOX9, SPRY1, TBX20, TBX3, TNC]
GO:0048762	mesenchymal cell differentiation	GO_BiologicalProcess-EBI-UniProt-GOA-ACAP-ARAP_08.05.2020_00h00	4.72051e-11	4.36175e-08	11.7904	27	[BAMBI, BCL2, EDNRA, ENG, FGFR2, FOXC1, GATA3, GBX2, GREM1, HAS2, HES1, HTR2B, MSX2, NOTCH4, NRP1, RDH10, SFRP1, SIX2, SMAD7, SNAI1, SNAI2, SOX9, SPRY1, TCF7L2, TMEM100, VASN, WWTR1]
GO:0001837	epithelial to mesenchymal transition	GO_BiologicalProcess-EBI-UniProt-GOA-ACAP-ARAP_08.05.2020_00h00	5.97111e-09	5.26652e-06	13.0137	19	[BAMBI, ENG, FGFR2, FOXC1, GATA3, GREM1, HAS2, MSX2, NOTCH4, SFRP1, SMAD7, SNAI1, SNAI2, SOX9, SPRY1, TCF7L2, TMEM100, VASN, WWTR1]
GO:0072073	kidney epithelium development	GO_BiologicalProcess-EBI-UniProt-GOA-ACAP-ARAP_08.05.2020_00h00	1.18049e-07	9.84526e-05	11.3924	18	[AGT, BCL2, BMPER, CD34, FGFR2, FMN1, FOXC1, GATA3, GREM1, HES1, KIF26B, SFRP1, SIX2, SMAD6, SMAD7, SOX9, SPRY1, WWTR1]
GO:0009653	anatomical structure morphogenesis	GO_BiologicalProcess-EBI-UniProt-GOA-ACAP-ARAP_08.05.2020_00h00	2.68377e-25	2.68645e-22	5.79459	167	[ADAM12, ADAMTS1, ADGRG1, AGT, AMOTL2, ANXA1, APLNR, APOB, ARHGAP18, ARPIN, ATOH8, ATP8A2, BAMBI, BCL2, BMPER, C1QTNF5, C6, CASP3, CCL2, CCN1, CD34, CDH11, CDH3, CEMIP2, CHRD, CHRNA9, CLU, CNTN2, COL14A1, COL1A2, COL3A1, COL5A1, COL6A3, CSF1, CUX2, CX3CL1, CXCL12, DCN, DDR1, DKK1, DNM1L, DRAXIN, DUSP2, E2F8, EDNRA, ELN, ENG, EPB41L3, ETS1, FBN1, FGFR2, FGFR3, FLT1, FMN1, FOXC1, FOXI3, FZD1, FZD4,…
GO:0050793	regulation of developmental process	GO_BiologicalProcess-EBI-UniProt-GOA-ACAP-ARAP_08.05.2020_00h00	2.669e-23	2.66366e-20	5.70004	160	[ADAM12, ADAMTS1, ADGRG1, ADGRL3, AGT, ANXA1, APLNR, APOB, ARHGAP18, ARHGDIB, ARPIN, ARSB, ATOH8, ATP8A2, BAMBI, BCL2, BMPER, C6, CALCA, CASP8, CCL2, CCN1, CCND1, CD274, CD34, CDH3, CEBPD, CEMIP2, CGA, CHRD, CNTN2, COL3A1, COL5A1, CSF1, CUX2, CX3CL1, CXCL12, CXCL14, DCN, DKK1, DNM1L, DRAXIN, EGR1, ENC1, ENG, EPB41L3, ETS1, FBN1, FGFR2, FGFR3, FLT1, FOS, FOXC1, FSTL3, FZD1, FZD4, GAP43, GATA3, GAT…
GO:0009888	tissue development	GO_BiologicalProcess-EBI-UniProt-GOA-ACAP-ARAP_08.05.2020_00h00	2.67588e-21	2.65715e-18	6.07583	133	[AGT, AKR1C1, AKR1C2, AKR1C3, ANXA1, ATOH8, BAMBI, BCL2, BGN, BMPER, CASP3, CCN1, CCND1, CD34, CDH3, CHRD, COL14A1, COL1A2, COL3A1, COL5A1, COL6A3, CPS1, CSF1, CTSB, DCN, DDR1, DKK1, DUSP2, E2F8, EDNRA, EGR1, ELN, ENG, FGFR2, FGFR3, FMN1, FOS, FOSL2, FOXC1, FZD1, FZD4, GAP43, GATA3, GATA4, GBX2, GDF6, GJA1, GPNMB, GREM1, HAS2, HBEGF, HES1, HLX, HOXC11, HTR2B, ID1, ID2, ID3, ID4, IGFBP5, IL31RA, I…
GO:0048646	anatomical structure formation involved in morphogenesis	GO_BiologicalProcess-EBI-UniProt-GOA-ACAP-ARAP_08.05.2020_00h00	1.25993e-22	1.25615e-19	7.9258	94	[ADAM12, ADAMTS1, ADGRG1, AGT, AMOTL2, ANXA1, APLNR, ATOH8, ATP8A2, BMPER, C6, CASP3, CCL2, CCN1, CD34, CEMIP2, CHRD, COL5A1, CX3CL1, DCN, DKK1, DUSP2, E2F8, EDNRA, ENG, EPB41L3, ETS1, FGFR2, FLT1, FMN1, FOXC1, FZD1, GATA3, GATA4, GBX2, GJA1, GPNMB, GREM1, HES1, HOXC11, HSPB6, HTRA1, ID1, ITGB3, KIF26B, KLF2, LAMB3, LDB3, LMO4, MAFB, MMP15, MSX2, MYLK3, MYOF, NKX3-1, NOTCH4, NR4A3, NRCAM, NRP1, P…
GO:0051094	positive regulation of developmental process	GO_BiologicalProcess-EBI-UniProt-GOA-ACAP-ARAP_08.05.2020_00h00	4.24133e-15	4.08865e-12	6.22463	92	[ADAM12, ADGRL3, AGT, ANXA1, APLNR, APOB, ARSB, ATOH8, ATP8A2, BAMBI, BCL2, BMPER, C6, CALCA, CASP8, CCN1, CCND1, CD274, CD34, CEBPD, CSF1, CUX2, CX3CL1, CXCL12, DCN, DKK1, DNM1L, EGR1, ENC1, ENG, ETS1, FGFR2, FLT1, FOS, FOXC1, FZD1, FZD4, GATA3, GATA4, GDF6, GJA1, GPER1, GPR68, GREM1, HAS2, HES1, HLX, HOXC11, HSPB6, ID2, IGFBP3, IL15, IL1RAP, IL6R, ISLR2, ITPKB, LPAR1, MSX2, MYLK3, NRCAM, NRP1, …
GO:0009790	embryo development	GO_BiologicalProcess-EBI-UniProt-GOA-ACAP-ARAP_08.05.2020_00h00	5.1045e-14	4.87479e-11	6.70194	76	[ADAMTS3, APBA1, APLNR, APOB, ATOH8, ATP8A2, C1QTNF5, C6, CASP3, CASP8, CCN1, CHRD, CHRNA9, COL5A1, DKK1, DUSP2, E2F8, EDNRA, ENG, EVX1, FBN1, FGFR2, FLT1, FOXC1, FZD1, GATA3, GATA4, GBX2, GJA1, GREM1, GREM2, HES1, HLX, HOXC11, HTR2B, ID2, ID3, ITGB3, KLF2, LAMB3, LMO4, LPAR6, MAFB, MBL2, MFRP, MMP15, MSX2, MYO3B, NKX3-1, NR4A3, NRP1, PDGFA, PLPP4, PLXNA2, PRKCA, PTPRR, RDH10, SFRP1, SH3PXD2A, SI…
GO:0022603	regulation of anatomical structure morphogenesis	GO_BiologicalProcess-EBI-UniProt-GOA-ACAP-ARAP_08.05.2020_00h00	6.38964e-14	6.08933e-11	6.55319	77	[ADAM12, ADAMTS1, AGT, ANXA1, APLNR, ARHGAP18, ARPIN, BAMBI, BCL2, BMPER, C6, CCL2, CD34, CEMIP2, CNTN2, COL5A1, CSF1, CUX2, CX3CL1, CXCL12, DCN, DKK1, DNM1L, DRAXIN, ENG, EPB41L3, ETS1, FGFR2, FLT1, FOXC1, FZD1, FZD4, GATA3, GATA4, GJA1, GPNMB, GREM1, HAS2, HES1, HOXC11, HSPB6, ID1, ISLR2, KLF2, LPAR1, LRRC4C, MBL2, MYLK3, NRCAM, NRP1, NTNG1, PALMD, PDGFA, PID1, PLK2, PLXNA2, PLXNA4, PRKCA, PTN,…
GO:0035295	tube development	GO_BiologicalProcess-EBI-UniProt-GOA-ACAP-ARAP_08.05.2020_00h00	2.55828e-22	2.54804e-19	8.03887	91	[ADAM12, ADAMTS1, ADAMTS2, ADGRG1, AGT, AMOTL2, ANXA1, APLNR, APOB, ATOH8, BCL2, BMPER, C6, CASP3, CCL2, CCN1, CD34, CEMIP2, CHRD, COL3A1, CPS1, CSF1, CX3CL1, DCN, DDR1, E2F8, EDNRA, ENG, ETS1, FGFR2, FLT1, FMN1, FOXC1, FSTL3, FZD1, FZD4, GATA3, GATA4, GBX2, GJA1, GPNMB, GREM1, HAS2, HES1, HLX, HSPB6, ID1, ID2, IGFBP5, ITGB3, KIF26B, KLF2, LGR5, LMO4, MSX2, NKX3-1, NOTCH4, NPY, NR4A3, NRCAM, NRP1…
GO:0048729	tissue morphogenesis	GO_BiologicalProcess-EBI-UniProt-GOA-ACAP-ARAP_08.05.2020_00h00	1.39401e-15	1.35219e-12	8.33333	60	[AGT, BCL2, CASP3, CCN1, CHRD, COL14A1, COL3A1, COL5A1, COL6A3, CSF1, DDR1, DKK1, EDNRA, ENG, FGFR2, FMN1, FOXC1, FZD1, FZD4, GATA3, GATA4, GBX2, GJA1, GREM1, HBEGF, HES1, ID4, IGFBP5, ITGB3, KIF26B, LGR5, LMO4, MATN3, MBL2, MSX2, NKX3-1, NOTCH4, NR4A3, NRP1, PDGFA, POTEF, PRKCA, RDH10, S1PR1, SCARA3, SFRP1, SIX2, SMAD7, SNAI1, SNAI2, SOCS3, SOX9, SPRY1, TBX20, TBX3, TLX2, TMEM100, TNC, TPM1, ZFP…
GO:0048731	system development	GO_BiologicalProcess-EBI-UniProt-GOA-ACAP-ARAP_08.05.2020_00h00	3.26813e-26	3.27466e-23	4.73156	245	[ADAM12, ADAM19, ADAMTS1, ADAMTS2, ADGRG1, ADGRL3, AGT, AKR1C3, AMOTL2, ANXA1, APBA1, APLNR, APOB, ARSB, ASTN1, ATF5, ATOH8, ATP8A2, BACE2, BAMBI, BCL2, BGN, BMPER, BTBD6, C1QTNF1, C1QTNF5, C6, CALCA, CASP3, CASP8, CCL2, CCN1, CCND1, CD274, CD34, CDH11, CDH3, CDO1, CEBPD, CEMIP2, CGA, CHRD, CHRM2, CHRNA9, CLU, CNTN2, COL14A1, COL1A2, COL3A1, COL5A1, COL6A3, CPS1, CSF1, CTSB, CUX2, CX3CL1, CXCL12,…
GO:2000026	regulation of multicellular organismal development	GO_BiologicalProcess-EBI-UniProt-GOA-ACAP-ARAP_08.05.2020_00h00	9.08158e-19	8.9726e-16	5.81343	129	[ADAM12, ADAMTS1, ADGRG1, ADGRL3, AGT, ANXA1, APLNR, ARHGDIB, ARSB, ATOH8, ATP8A2, BAMBI, BCL2, BMPER, C6, CALCA, CASP8, CCN1, CCND1, CD274, CD34, CDH3, CEMIP2, CNTN2, COL3A1, COL5A1, CSF1, CUX2, CX3CL1, CXCL12, DCN, DKK1, DNM1L, DRAXIN, EGR1, ENC1, ENG, ETS1, FBN1, FGFR2, FLT1, FOS, FOXC1, FSTL3, FZD1, FZD4, GAP43, GATA3, GATA4, GBX2, GDF6, GJA1, GPER1, GPNMB, GPR68, GREM1, H4C8, HES1, HLX, HOXC…
GO:0035239	tube morphogenesis	GO_BiologicalProcess-EBI-UniProt-GOA-ACAP-ARAP_08.05.2020_00h00	5.4352e-22	5.40803e-19	8.78156	80	[ADAM12, ADAMTS1, ADGRG1, AGT, AMOTL2, ANXA1, APLNR, APOB, ATOH8, BCL2, BMPER, C6, CASP3, CCL2, CCN1, CD34, CEMIP2, COL3A1, CSF1, CX3CL1, DCN, DDR1, E2F8, EDNRA, ENG, ETS1, FGFR2, FLT1, FMN1, FOXC1, FZD1, FZD4, GATA3, GATA4, GBX2, GPNMB, GREM1, HAS2, HES1, HLX, HSPB6, ID1, ID2, ITGB3, KIF26B, KLF2, LGR5, LMO4, MSX2, NKX3-1, NOTCH4, NR4A3, NRCAM, NRP1, PDGFA, PLK2, PRKCA, PTN, RAMP2, RAPGEF3, RDH1…
GO:0060429	epithelium development	GO_BiologicalProcess-EBI-UniProt-GOA-ACAP-ARAP_08.05.2020_00h00	7.88515e-13	7.43569e-10	6.02322	83	[AGT, AKR1C1, AKR1C2, AKR1C3, ANXA1, ATOH8, BCL2, BMPER, CASP3, CCN1, CCND1, CD34, CDH3, CHRD, COL5A1, CPS1, CSF1, CTSB, DDR1, DKK1, E2F8, EDNRA, ENG, FGFR2, FMN1, FOSL2, FOXC1, FZD1, FZD4, GATA3, GATA4, GBX2, GJA1, GREM1, HBEGF, HES1, ID1, ID2, ID3, ID4, IGFBP5, IL31RA, IRF6, KIF26B, KLF2, LGR5, LMO4, MSX2, NKX3-1, NOTCH4, NPY, NRP1, NTRK1, PDGFA, PLXNA2, POTEF, PRKCA, PTN, PTPRR, RAPGEF3, RDH10…
GO:0009887	animal organ morphogenesis	GO_BiologicalProcess-EBI-UniProt-GOA-ACAP-ARAP_08.05.2020_00h00	3.18054e-18	3.13283e-15	7.30868	85	[ADAMTS1, AGT, ATP8A2, BCL2, C1QTNF5, CCL2, CCN1, CD34, CHRNA9, COL14A1, COL1A2, COL3A1, COL5A1, COL6A3, CSF1, DCN, DDR1, DKK1, ELN, ENG, FBN1, FGFR2, FGFR3, FMN1, FOXC1, FZD1, FZD4, GATA3, GATA4, GBA, GBX2, GREM1, GREM2, HAS2, HES1, HLX, HOXC11, HTR2B, HTRA1, ID1, ID2, ID3, ID4, IGFBP5, KIF26B, LAMB3, MAFB, MATN3, MBL2, MFRP, MGP, MSX2, MYO3B, NKX3-1, NR4A3, NRP1, NTNG1, ODAM, PDGFA, PTN, PTPRR,…
GO:0072359	circulatory system development	GO_BiologicalProcess-EBI-UniProt-GOA-ACAP-ARAP_08.05.2020_00h00	2.037e-27	2.04515e-24	8.66953	101	[ADAM12, ADAMTS1, ADGRG1, AGT, AMOTL2, ANXA1, APLNR, APOB, BMPER, C6, CALCA, CASP3, CCL2, CCN1, CD34, CEMIP2, COL1A2, COL3A1, COL5A1, CX3CL1, DCN, DKK1, E2F8, EDNRA, EGR1, ELN, ENG, ETS1, FBN1, FGFR2, FLT1, FOXC1, FZD1, FZD4, GATA3, GATA4, GBX2, GJA1, GPER1, GPNMB, GREM1, HAS2, HES1, HSPB6, HTR2B, ID1, ID2, ID3, IL6R, ITGB3, KCNAB1, KLF2, LDB3, LMO4, MSX2, MYLK3, NDP, NKX3-1, NOTCH4, NRCAM, NRP1,…
GO:0007507	heart development	GO_BiologicalProcess-EBI-UniProt-GOA-ACAP-ARAP_08.05.2020_00h00	6.68083e-17	6.54053e-14	9.26829	57	[ADAMTS1, AGT, APLNR, CASP3, CCN1, COL3A1, COL5A1, DKK1, EDNRA, ELN, ENG, FBN1, FGFR2, FOXC1, FZD1, GATA3, GATA4, GJA1, GPER1, GREM1, HAS2, HES1, HTR2B, ID1, ID2, ID3, KCNAB1, LDB3, LMO4, MSX2, MYLK3, NKX3-1, NRP1, PLCE1, PTN, RAMP2, RGS2, RYR1, S1PR1, SCUBE1, SLC8A1, SMAD6, SMAD7, SNAI1, SNAI2, SOX9, SPARC, SPRY1, STRA6, TBX20, TBX3, TENM4, TMEM100, TNFRSF1A, TPM1, WWTR1, ZFPM1]
GO:0060562	epithelial tube morphogenesis	GO_BiologicalProcess-EBI-UniProt-GOA-ACAP-ARAP_08.05.2020_00h00	3.68388e-09	3.27128e-06	8.73239	31	[AGT, BCL2, CASP3, CSF1, DDR1, EDNRA, ENG, FGFR2, FMN1, FZD1, GATA3, GATA4, GBX2, GREM1, HES1, KIF26B, LGR5, LMO4, MSX2, NKX3-1, NOTCH4, NRP1, PRKCA, RDH10, SFRP1, SIX2, SOX9, SPRY1, TBX20, TBX3, TNC]
GO:0001944	vasculature development	GO_BiologicalProcess-EBI-UniProt-GOA-ACAP-ARAP_08.05.2020_00h00	2.77033e-21	2.74816e-18	9.31436	72	[ADAM12, ADAMTS1, ADGRG1, AGT, AMOTL2, ANXA1, APLNR, APOB, BMPER, C6, CALCA, CCL2, CCN1, CD34, CEMIP2, COL1A2, COL3A1, COL5A1, CX3CL1, DCN, E2F8, EDNRA, EGR1, ENG, ETS1, FGFR2, FLT1, FOXC1, FZD4, GATA4, GBX2, GPER1, GPNMB, GREM1, HAS2, HES1, HSPB6, ID1, IL6R, ITGB3, KLF2, NDP, NKX3-1, NOTCH4, NRCAM, NRP1, PDGFA, PLK2, PRKCA, PTN, RAMP2, RAPGEF3, ROM1, S1PR1, SCG2, SFRP1, SH2D2A, SLC2A10, SMAD6, S…
GO:0001568	blood vessel development	GO_BiologicalProcess-EBI-UniProt-GOA-ACAP-ARAP_08.05.2020_00h00	8.25332e-20	8.17078e-17	9.18919	68	[ADAM12, ADAMTS1, ADGRG1, AGT, AMOTL2, ANXA1, APLNR, APOB, BMPER, C6, CCL2, CCN1, CD34, CEMIP2, COL1A2, COL3A1, COL5A1, CX3CL1, DCN, E2F8, EDNRA, EGR1, ENG, ETS1, FGFR2, FLT1, FOXC1, FZD4, GATA4, GBX2, GPER1, GPNMB, GREM1, HAS2, HES1, HSPB6, ID1, IL6R, ITGB3, KLF2, NKX3-1, NOTCH4, NRCAM, NRP1, PDGFA, PLK2, PRKCA, PTN, RAMP2, RAPGEF3, S1PR1, SCG2, SFRP1, SH2D2A, SLC2A10, SMAD6, SMAD7, SOCS3, SPARC…
GO:1901342	regulation of vasculature development	GO_BiologicalProcess-EBI-UniProt-GOA-ACAP-ARAP_08.05.2020_00h00	1.45792e-12	1.37336e-09	10.137	37	[ADAM12, ADAMTS1, AGT, ANXA1, APLNR, BMPER, C6, CD34, CEMIP2, CX3CL1, DCN, EGR1, ENG, ETS1, FLT1, FOXC1, GATA4, GPER1, GPNMB, GREM1, HSPB6, ID1, IL6R, KLF2, NRP1, PLK2, PRKCA, PTN, RAMP2, RAPGEF3, SFRP1, SPARC, TCF7L2, THBS2, TMEM100, TNFRSF12A, VSIG2]
GO:1904018	positive regulation of vasculature development	GO_BiologicalProcess-EBI-UniProt-GOA-ACAP-ARAP_08.05.2020_00h00	4.68986e-09	4.14584e-06	11.0048	23	[ADAM12, ANXA1, APLNR, BMPER, C6, CD34, CX3CL1, EGR1, ENG, ETS1, FLT1, GATA4, GPER1, GREM1, HSPB6, IL6R, NRP1, PLK2, PRKCA, RAMP2, RAPGEF3, TMEM100, VSIG2]
GO:0001525	angiogenesis	GO_BiologicalProcess-EBI-UniProt-GOA-ACAP-ARAP_08.05.2020_00h00	3.06203e-15	2.95792e-12	9.27273	51	[ADAM12, ADAMTS1, ADGRG1, AGT, AMOTL2, ANXA1, APLNR, BMPER, C6, CCL2, CCN1, CD34, CEMIP2, CX3CL1, DCN, E2F8, EDNRA, ENG, ETS1, FGFR2, FLT1, FOXC1, GATA4, GBX2, GPNMB, GREM1, HSPB6, ID1, ITGB3, KLF2, NOTCH4, NRCAM, NRP1, PDGFA, PLK2, PRKCA, PTN, RAMP2, RAPGEF3, S1PR1, SCG2, SFRP1, SH2D2A, SPARC, TBX20, TCF7L2, TGFBI, THBS2, TMEM100, TNFRSF12A, UNC5B]
GO:0048514	blood vessel morphogenesis	GO_BiologicalProcess-EBI-UniProt-GOA-ACAP-ARAP_08.05.2020_00h00	2.14202e-16	2.09061e-13	8.90937	58	[ADAM12, ADAMTS1, ADGRG1, AGT, AMOTL2, ANXA1, APLNR, APOB, BMPER, C6, CCL2, CCN1, CD34, CEMIP2, COL3A1, CX3CL1, DCN, E2F8, EDNRA, ENG, ETS1, FGFR2, FLT1, FOXC1, FZD4, GATA4, GBX2, GPNMB, GREM1, HAS2, HES1, HSPB6, ID1, ITGB3, KLF2, NOTCH4, NRCAM, NRP1, PDGFA, PLK2, PRKCA, PTN, RAMP2, RAPGEF3, S1PR1, SCG2, SFRP1, SH2D2A, SMAD7, SPARC, STRA6, TBX20, TCF7L2, TGFBI, THBS2, TMEM100, TNFRSF12A, UNC5B]
GO:0045765	regulation of angiogenesis	GO_BiologicalProcess-EBI-UniProt-GOA-ACAP-ARAP_08.05.2020_00h00	1.36412e-10	1.25226e-07	9.72644	32	[ADAM12, ADAMTS1, AGT, ANXA1, APLNR, BMPER, C6, CD34, CEMIP2, CX3CL1, DCN, ENG, ETS1, FLT1, FOXC1, GATA4, GPNMB, GREM1, HSPB6, ID1, KLF2, NRP1, PLK2, PRKCA, PTN, RAMP2, RAPGEF3, SFRP1, SPARC, TCF7L2, THBS2, TNFRSF12A]
GO:0023051	regulation of signaling	GO_BiologicalProcess-EBI-UniProt-GOA-ACAP-ARAP_08.05.2020_00h00	2.36845e-21	2.35424e-18	4.97785	191	[A2M, ACP3, ADAMTS3, ADGRG1, ADRA2A, AGT, AKR1C2, AKR1C3, ANXA1, APBA1, APLNR, ARHGAP1, ARHGAP18, ARHGDIB, BAMBI, BANK1, BCL2, BDKRB2, BMPER, C1QTNF1, CALCA, CASP8, CCL2, CCL21, CCN1, CD274, CD34, CDH11, CDH3, CGA, CGNL1, CHRD, CHRM2, CHRNA9, CLU, CNTN2, COL3A1, CORIN, CSF1, CUX2, CX3CL1, CXCL12, DAPK2, DCN, DEPTOR, DKK1, DKK2, DNM1L, DRAXIN, DUSP2, EGR1, ENG, FBN1, FGFR2, FGFR3, FLT1, FSTL3, FZD…
GO:0048583	regulation of response to stimulus	GO_BiologicalProcess-EBI-UniProt-GOA-ACAP-ARAP_08.05.2020_00h00	5.82337e-14	5.5555e-11	4.26331	193	[A2M, ACP3, ADAMTS3, ADGRG1, ADRA2A, AGT, AKR1C1, AKR1C2, AKR1C3, ANXA1, APLNR, ARHGAP1, ARHGAP18, ARHGDIB, BAMBI, BANK1, BCL2, BDKRB2, BMPER, C1QTNF1, C1R, C6, C7, CALCA, CASP8, CCL2, CCL21, CCN1, CD274, CD34, CDH3, CFI, CGA, CGNL1, CHRD, CHRNA9, CLU, CNTN2, COL1A2, COL3A1, COLEC11, CSF1, CUX2, CX3CL1, CXCL12, CXCL14, DAPK2, DCN, DEPTOR, DKK1, DKK2, DNM1L, DRAXIN, DUSP2, EDEM1, EGR1, ENG, ETS1, …
GO:0023056	positive regulation of signaling	GO_BiologicalProcess-EBI-UniProt-GOA-ACAP-ARAP_08.05.2020_00h00	8.10074e-12	7.54989e-09	5.15211	105	[ACP3, ADAMTS3, ADGRG1, ADRA2A, AGT, AKR1C2, AKR1C3, BAMBI, BANK1, BCL2, BMPER, C1QTNF1, CASP8, CCL2, CCL21, CCN1, CD274, CD34, CDH3, CLU, CNTN2, COL3A1, CSF1, CUX2, CX3CL1, CXCL12, DCN, DKK1, DKK2, DNM1L, ENG, FGFR2, FGFR3, FLT1, FZD4, GAREM1, GATA3, GATA4, GBA, GDF6, GJA1, GPER1, GPNMB, GPR37, GPR68, GREM1, HBEGF, HES1, HTR2B, IGF2BP1, IGFBP3, IGFBP4, IGFBP5, IL15, IL1RAP, IL31RA, IL33, IL6R, I…
GO:0023057	negative regulation of signaling	GO_BiologicalProcess-EBI-UniProt-GOA-ACAP-ARAP_08.05.2020_00h00	2.35909e-15	2.2836e-12	6.19236	94	[ADRA2A, AGT, ANXA1, APLNR, BAMBI, BANK1, BCL2, BDKRB2, BMPER, CALCA, CASP8, CD34, CGNL1, CHRD, CHRNA9, CLU, CX3CL1, CXCL12, DCN, DEPTOR, DKK1, DKK2, DRAXIN, DUSP2, EGR1, FBN1, FSTL3, FZD1, GATA3, GATA4, GBA, GJA1, GPER1, GPNMB, GREM1, GREM2, GRIA1, H2BC11, HBEGF, HTR2B, HTRA1, IGFBP3, IGFBP4, IGFBP5, IGFBP6, LATS2, LPAR1, MAOB, MVP, NECAB2, NKX3-1, NLRC5, NRP1, PCDH17, PEA15, PEG10, PID1, PLK2, …
GO:0048584	positive regulation of response to stimulus	GO_BiologicalProcess-EBI-UniProt-GOA-ACAP-ARAP_08.05.2020_00h00	2.32961e-10	2.1246e-07	4.6332	120	[A2M, ACP3, ADAMTS3, ADGRG1, ADRA2A, AGT, AKR1C1, AKR1C2, AKR1C3, ANXA1, BAMBI, BANK1, BCL2, BMPER, C1QTNF1, C1R, C6, C7, CASP8, CCL2, CCL21, CCN1, CD274, CDH3, CFI, CLU, CNTN2, COL3A1, COLEC11, CSF1, CUX2, CX3CL1, CXCL12, CXCL14, DAPK2, DCN, DKK1, DKK2, DNM1L, EDEM1, ENG, ETS1, FGFR2, FGFR3, FLT1, FZD4, GAREM1, GATA3, GATA4, GDF6, GJA1, GPER1, GPNMB, GPR37, GPR68, GREM1, HBEGF, HES1, HLX, HTR2B,…
GO:0048585	negative regulation of response to stimulus	GO_BiologicalProcess-EBI-UniProt-GOA-ACAP-ARAP_08.05.2020_00h00	2.22206e-17	2.17984e-14	6.1679	108	[A2M, ADRA2A, AGT, ANXA1, APLNR, BAMBI, BANK1, BCL2, BDKRB2, BMPER, C1QTNF1, CALCA, CASP8, CCL2, CD34, CGNL1, CHRD, CHRNA9, CLU, COL3A1, CX3CL1, CXCL12, DCN, DEPTOR, DKK1, DKK2, DRAXIN, DUSP2, EGR1, ETS1, FBN1, FSTL3, FZD1, GATA3, GATA4, GBA, GJA1, GPER1, GPR37, GREM1, GREM2, H2BC11, HBEGF, HLX, HTR2B, HTRA1, IGFBP3, IGFBP4, IGFBP5, IGFBP6, IL13RA2, IL33, LATS2, LPAR1, MVP, NECAB2, NKX3-1, NLRC5,…
GO:0010646	regulation of cell communication	GO_BiologicalProcess-EBI-UniProt-GOA-ACAP-ARAP_08.05.2020_00h00	5.03603e-21	4.99071e-18	4.98024	189	[A2M, ACP3, ADAMTS3, ADGRG1, ADRA2A, AGT, AKR1C2, AKR1C3, ANXA1, APBA1, APLNR, ARHGAP1, ARHGAP18, ARHGDIB, BAMBI, BANK1, BCL2, BDKRB2, BMPER, C1QTNF1, CALCA, CASP8, CCL2, CCL21, CCN1, CD274, CD34, CDH11, CDH3, CGA, CGNL1, CHRD, CHRM2, CHRNA9, CLU, CNTN2, COL3A1, CSF1, CUX2, CX3CL1, CXCL12, DAPK2, DCN, DEPTOR, DKK1, DKK2, DNM1L, DRAXIN, DUSP2, EGR1, ENG, FBN1, FGFR2, FGFR3, FLT1, FSTL3, FZD1, FZD4…
GO:0007166	cell surface receptor signaling pathway	GO_BiologicalProcess-EBI-UniProt-GOA-ACAP-ARAP_08.05.2020_00h00	4.91211e-14	4.69598e-11	4.64424	156	[ACP3, ADAMTS1, ADAMTS3, ADGRG1, ADGRL3, ADRA2A, AGT, AMOTL2, ANXA1, ATOH8, BAMBI, BCL2, BDKRB2, BMPER, CASP3, CASP8, CCL2, CCL21, CCN1, CCND1, CD274, CDH3, CEBPD, CHRD, CHRM2, CHRNA9, CNTN2, COL1A2, COL3A1, CSF1, CUX2, CX3CL1, CXCL12, DCN, DDR1, DEPTOR, DKK1, DKK2, DRAXIN, EGR1, ENG, EVC2, FBN1, FGFR2, FGFR3, FLT1, FOS, FOXC1, FSTL3, FZD1, FZD4, GAREM1, GATA3, GATA4, GBP2, GDF6, GFRA2, GPER1, GR…
GO:0009966	regulation of signal transduction	GO_BiologicalProcess-EBI-UniProt-GOA-ACAP-ARAP_08.05.2020_00h00	1.06681e-14	1.02414e-11	4.74164	156	[A2M, ACP3, ADAMTS3, ADGRG1, ADRA2A, AGT, AKR1C2, AKR1C3, APLNR, ARHGAP1, ARHGAP18, ARHGDIB, BAMBI, BANK1, BCL2, BDKRB2, BMPER, C1QTNF1, CALCA, CASP8, CCL2, CCL21, CCN1, CDH3, CGA, CGNL1, CHRD, CHRNA9, CLU, CNTN2, COL3A1, CSF1, CUX2, CX3CL1, CXCL12, DAPK2, DCN, DEPTOR, DKK1, DKK2, DNM1L, DRAXIN, DUSP2, EGR1, ENG, FBN1, FGFR2, FGFR3, FLT1, FSTL3, FZD1, FZD4, GAREM1, GATA3, GATA4, GBA, GDF6, GJA1, …
GO:0010604	positive regulation of macromolecule metabolic process	GO_BiologicalProcess-EBI-UniProt-GOA-ACAP-ARAP_08.05.2020_00h00	3.80124e-09	3.3717e-06	4.0644	154	[ADAM19, ADRA2A, AGT, ANXA1, APLNR, APOB, ATF5, ATOH8, BAMBI, BANK1, BCL2, BMPER, C1QTNF1, CALCA, CASP3, CASP8, CCL2, CCL21, CCN1, CCND1, CD274, CD34, CDH3, CEBPD, CGA, CLU, CNTN2, CSF1, CUX2, CX3CL1, DCN, DKK1, E2F8, EDEM1, EGLN3, EGR1, ENG, ESRRG, ETS1, EVX1, FGFR2, FGFR3, FLT1, FOS, FOSL2, FOXC1, FSTL3, FZD1, FZD4, GAREM1, GATA3, GATA4, GBA, GBX2, GDF6, GJA1, GPER1, GPNMB, GPR37, GPRC5C, GREM1…
GO:0010647	positive regulation of cell communication	GO_BiologicalProcess-EBI-UniProt-GOA-ACAP-ARAP_08.05.2020_00h00	7.49273e-12	6.99821e-09	5.17241	105	[ACP3, ADAMTS3, ADGRG1, ADRA2A, AGT, AKR1C2, AKR1C3, BAMBI, BANK1, BCL2, BMPER, C1QTNF1, CASP8, CCL2, CCL21, CCN1, CD274, CD34, CDH3, CLU, CNTN2, COL3A1, CSF1, CUX2, CX3CL1, CXCL12, DCN, DKK1, DKK2, DNM1L, ENG, FGFR2, FGFR3, FLT1, FZD4, GAREM1, GATA3, GATA4, GBA, GDF6, GJA1, GPER1, GPNMB, GPR37, GPR68, GREM1, HBEGF, HES1, HTR2B, IGF2BP1, IGFBP3, IGFBP4, IGFBP5, IL15, IL1RAP, IL31RA, IL33, IL6R, I…
GO:0010648	negative regulation of cell communication	GO_BiologicalProcess-EBI-UniProt-GOA-ACAP-ARAP_08.05.2020_00h00	2.1663e-15	2.09915e-12	6.20462	94	[ADRA2A, AGT, ANXA1, APLNR, BAMBI, BANK1, BCL2, BDKRB2, BMPER, CALCA, CASP8, CD34, CGNL1, CHRD, CHRNA9, CLU, CX3CL1, CXCL12, DCN, DEPTOR, DKK1, DKK2, DRAXIN, DUSP2, EGR1, FBN1, FSTL3, FZD1, GATA3, GATA4, GBA, GJA1, GPER1, GPNMB, GREM1, GREM2, GRIA1, H2BC11, HBEGF, HTR2B, HTRA1, IGFBP3, IGFBP4, IGFBP5, IGFBP6, LATS2, LPAR1, MAOB, MVP, NECAB2, NKX3-1, NLRC5, NRP1, PCDH17, PEA15, PEG10, PID1, PLK2, …
GO:0031325	positive regulation of cellular metabolic process	GO_BiologicalProcess-EBI-UniProt-GOA-ACAP-ARAP_08.05.2020_00h00	1.63336e-08	1.40632e-05	4.04769	146	[ADRA2A, AGT, AKR1C3, ANXA1, APLNR, APOC1, ATF5, ATOH8, BAMBI, BANK1, BCL2, BMPER, C1QTNF1, CALCA, CASP3, CASP8, CCL2, CCL21, CCN1, CCND1, CDH3, CEBPD, CGA, CLU, CNTN2, CSF1, CX3CL1, DCN, DDR1, DKK1, E2F8, EDEM1, EGLN3, EGR1, ENG, ESRRG, ETS1, EVX1, FGFR2, FGFR3, FLT1, FOS, FOSL2, FOXC1, FSTL3, FZD1, FZD4, GAREM1, GATA3, GATA4, GBA, GBX2, GDF6, GPER1, GPNMB, GPR37, GPRC5C, GREM1, H1-2, H1-3, HAS2…
GO:0035556	intracellular signal transduction	GO_BiologicalProcess-EBI-UniProt-GOA-ACAP-ARAP_08.05.2020_00h00	5.25076e-10	4.74668e-07	4.40294	132	[A2M, ADGRG1, ADGRL3, ADRA2A, AGT, AKR1C2, AKR1C3, AMOTL2, APLNR, ARHGAP1, ARHGAP18, ARHGDIB, BANK1, BCL2, BDKRB2, BMPER, C1QTNF1, CALCA, CASP3, CASP8, CCL2, CCL21, CCN1, CGNL1, CHRNA9, CLU, COL1A2, COL3A1, CSF1, CX3CL1, CXCL12, DAPK2, DCN, DEPTOR, DKK1, DNM1L, DOCK2, DUSP2, E2F8, ENG, FGFR2, FGFR3, FLT1, FZD4, GAREM1, GATA3, GATA4, GBA, GDF6, GFRA2, GJA1, GPER1, GPNMB, GPR37, GREM1, HBEGF, HRH1,…
GO:0051173	positive regulation of nitrogen compound metabolic process	GO_BiologicalProcess-EBI-UniProt-GOA-ACAP-ARAP_08.05.2020_00h00	2.41193e-08	2.06702e-05	4.08401	140	[ADRA2A, AGT, APLNR, ATF5, ATOH8, BAMBI, BANK1, BCL2, BMPER, C1QTNF1, CALCA, CASP3, CASP8, CCL2, CCL21, CCN1, CCND1, CEBPD, CGA, CLU, CNTN2, CSF1, CX3CL1, DCN, DKK1, E2F8, EDEM1, EGLN3, EGR1, ENG, ESRRG, ETS1, EVX1, FGFR2, FGFR3, FLT1, FOS, FOSL2, FOXC1, FSTL3, FZD1, FZD4, GAREM1, GATA3, GATA4, GBA, GBX2, GDF6, GJA1, GPER1, GPNMB, GPR37, GPRC5C, GREM1, H1-2, H1-3, HAS2, HBEGF, HES1, HOXC11, HTR2B…
GO:0009967	positive regulation of signal transduction	GO_BiologicalProcess-EBI-UniProt-GOA-ACAP-ARAP_08.05.2020_00h00	7.43778e-10	6.70144e-07	5.09338	90	[ACP3, ADAMTS3, ADGRG1, ADRA2A, AGT, AKR1C2, AKR1C3, BAMBI, BANK1, BCL2, BMPER, C1QTNF1, CASP8, CCL2, CCL21, CCN1, CDH3, CNTN2, COL3A1, CSF1, CUX2, CX3CL1, DCN, DKK1, DKK2, DNM1L, ENG, FGFR2, FGFR3, FLT1, FZD4, GAREM1, GATA3, GATA4, GDF6, GJA1, GPER1, GPNMB, GPR37, GREM1, HBEGF, HES1, HTR2B, IGF2BP1, IGFBP3, IGFBP4, IGFBP5, IL15, IL31RA, IL6R, ITGB3, ITPKB, KLF2, LANCL2, LGR5, LPAR1, LPAR6, MOCOS…
GO:0009968	negative regulation of signal transduction	GO_BiologicalProcess-EBI-UniProt-GOA-ACAP-ARAP_08.05.2020_00h00	5.15354e-13	4.8701e-10	6.07407	82	[AGT, APLNR, BAMBI, BANK1, BCL2, BDKRB2, BMPER, CALCA, CASP8, CGNL1, CHRD, CHRNA9, CLU, CX3CL1, CXCL12, DCN, DEPTOR, DKK1, DKK2, DRAXIN, DUSP2, EGR1, FBN1, FSTL3, FZD1, GATA3, GATA4, GBA, GPER1, GREM1, GREM2, H2BC11, HBEGF, HTR2B, HTRA1, IGFBP3, IGFBP4, IGFBP5, IGFBP6, LATS2, LPAR1, MVP, NECAB2, NKX3-1, NLRC5, NRP1, PEA15, PEG10, PID1, PRKCA, PSCA, PTPRE, PTPRR, RASA3, RGS13, RGS2, SCG2, SFRP1, S…
GO:0051246	regulation of protein metabolic process	GO_BiologicalProcess-EBI-UniProt-GOA-ACAP-ARAP_08.05.2020_00h00	3.79198e-10	3.43933e-07	4.41274	133	[A2M, ADRA2A, AGT, APLNR, BACE2, BANK1, BCL2, BDKRB2, BMPER, C1QTNF1, CALCA, CASP3, CASP8, CCL2, CCL21, CCN1, CCND1, CHRNA9, CLU, CNTN2, COL6A3, CSF1, CTSA, CX3CL1, DEPTOR, DKK1, DNM1L, DUSP2, EDEM1, EGLN3, EGR1, ENC1, ENG, FGFR2, FGFR3, FLT1, FZD1, FZD4, GAREM1, GATA3, GATA4, GBA, GDF6, GFRA2, GJA1, GPER1, GPNMB, GPR37, GPRC5C, GREM1, HBEGF, HES1, HTR2B, ID1, IGF2BP1, IGFBP3, IGFBP4, IGFBP5, IL1…
GO:0010628	positive regulation of gene expression	GO_BiologicalProcess-EBI-UniProt-GOA-ACAP-ARAP_08.05.2020_00h00	1.87127e-08	1.60742e-05	4.43906	110	[ADAM19, ADRA2A, AGT, ANXA1, APOB, ATF5, ATOH8, BAMBI, C1QTNF1, CALCA, CASP8, CCN1, CD274, CD34, CDH3, CEBPD, CGA, CLU, CNTN2, CSF1, CUX2, CX3CL1, DCN, DKK1, E2F8, EGR1, ENG, ESRRG, ETS1, EVX1, FGFR2, FOS, FOSL2, FOXC1, FSTL3, FZD1, FZD4, GATA3, GATA4, GBX2, GDF6, GJA1, GPER1, GREM1, H1-2, H1-3, HES1, HOXC11, HTR2B, ID1, ID2, ID3, ID4, IGF2BP1, IL15, IL1RAP, IL31RA, IL33, IL6R, IRF6, KLF2, KLF6, …
GO:0016310	phosphorylation	GO_BiologicalProcess-EBI-UniProt-GOA-ACAP-ARAP_08.05.2020_00h00	4.80518e-08	4.08921e-05	4.34614	112	[ADRA2A, AGT, AK5, APLNR, BANK1, BCL2, BDKRB2, BMPER, C1QTNF1, CALCA, CASP3, CCL2, CCL21, CCN1, CCND1, CHRNA9, CLU, CMPK2, COLEC11, CSF1, CX3CL1, DAPK2, DDR1, DEPTOR, DKK1, DUSP2, EGR1, ENG, FGFR2, FGFR3, FLT1, FZD1, FZD4, GAREM1, GATA4, GBA, GDF6, GFRA2, GPER1, GPNMB, GPR37, GPRC5C, GREM1, HBEGF, HES1, HTR2B, ID1, IGFBP3, IGFBP4, IL15, IL31RA, IL6R, ITGB3, ITPKB, KIRREL1, LATS2, LMO4, LPAR1, MBL…
GO:0032268	regulation of cellular protein metabolic process	GO_BiologicalProcess-EBI-UniProt-GOA-ACAP-ARAP_08.05.2020_00h00	1.12983e-08	9.82951e-06	4.31858	122	[A2M, ADRA2A, AGT, APLNR, BANK1, BCL2, BDKRB2, BMPER, C1QTNF1, CALCA, CASP3, CASP8, CCL2, CCL21, CCN1, CCND1, CHRNA9, CLU, CNTN2, COL6A3, CSF1, CX3CL1, DEPTOR, DKK1, DNM1L, DUSP2, EDEM1, EGLN3, EGR1, ENC1, ENG, FGFR2, FGFR3, FLT1, FZD1, FZD4, GAREM1, GATA3, GATA4, GBA, GDF6, GFRA2, GPER1, GPNMB, GPR37, GPRC5C, GREM1, HBEGF, HES1, HTR2B, ID1, IGF2BP1, IGFBP3, IGFBP4, IGFBP5, IL15, IL31RA, IL33, IL…
GO:0051247	positive regulation of protein metabolic process	GO_BiologicalProcess-EBI-UniProt-GOA-ACAP-ARAP_08.05.2020_00h00	1.05229e-08	9.17593e-06	4.84486	89	[ADRA2A, AGT, APLNR, BANK1, BCL2, BMPER, C1QTNF1, CALCA, CASP3, CASP8, CCL2, CCL21, CCN1, CCND1, CLU, CNTN2, CSF1, CX3CL1, DKK1, EDEM1, EGLN3, EGR1, ENG, FGFR2, FGFR3, FLT1, FZD1, FZD4, GAREM1, GATA3, GATA4, GBA, GDF6, GJA1, GPER1, GPNMB, GPR37, GPRC5C, GREM1, HBEGF, HES1, HTR2B, IGFBP3, IGFBP4, IL15, IL31RA, IL33, IL6R, ITGB3, JDP2, KLF2, LPAR1, MBL2, MOCOS, NECAB2, NKX3-1, NR4A3, NRP1, NTRK1, O…
GO:1902531	regulation of intracellular signal transduction	GO_BiologicalProcess-EBI-UniProt-GOA-ACAP-ARAP_08.05.2020_00h00	1.62116e-10	1.48498e-07	5.05735	97	[A2M, ADGRG1, ADRA2A, AGT, AKR1C2, AKR1C3, APLNR, ARHGAP1, ARHGAP18, ARHGDIB, BANK1, BCL2, BDKRB2, BMPER, C1QTNF1, CASP8, CCL2, CCL21, CCN1, CGNL1, CHRNA9, CLU, COL3A1, CSF1, CX3CL1, CXCL12, DAPK2, DCN, DEPTOR, DKK1, DNM1L, DUSP2, ENG, FGFR2, FGFR3, FLT1, FZD4, GAREM1, GATA3, GATA4, GBA, GDF6, GJA1, GPER1, GPNMB, GPR37, GREM1, HBEGF, HTR2B, ID1, IGFBP3, IGFBP4, IGFBP5, ITPKB, LPAR1, LPAR6, MOCOS,…
GO:0019220	regulation of phosphate metabolic process	GO_BiologicalProcess-EBI-UniProt-GOA-ACAP-ARAP_08.05.2020_00h00	7.7019e-12	7.18587e-09	5.23045	101	[ADRA2A, AGT, APLNR, APOC1, BANK1, BCL2, BDKRB2, BMPER, C1QTNF1, CALCA, CASP3, CCL2, CCL21, CCN1, CCND1, CHRNA9, CLU, CSF1, CX3CL1, DDR1, DEPTOR, DKK1, DUSP2, EGR1, ENG, FGFR2, FGFR3, FLT1, FZD1, FZD4, GAREM1, GATA4, GBA, GDF6, GFRA2, GPER1, GPNMB, GPR37, GPRC5C, GREM1, HBEGF, HES1, HRH1, HTR2B, ID1, IGFBP3, IGFBP4, IL15, IL31RA, IL6R, ITGB3, ITPKB, KIRREL1, LATS2, LMO4, LPAR1, MLLT1, MOCOS, MVP,…
GO:1902533	positive regulation of intracellular signal transduction	GO_BiologicalProcess-EBI-UniProt-GOA-ACAP-ARAP_08.05.2020_00h00	4.21131e-08	3.59224e-05	5.51537	61	[ADGRG1, ADRA2A, AGT, AKR1C2, AKR1C3, BANK1, BCL2, BMPER, C1QTNF1, CASP8, CCL2, CCL21, COL3A1, CSF1, CX3CL1, DCN, DKK1, DNM1L, ENG, FGFR2, FGFR3, FLT1, FZD4, GAREM1, GATA3, GATA4, GDF6, GJA1, GPER1, GPNMB, GPR37, GREM1, HBEGF, HTR2B, IGFBP3, IGFBP4, IGFBP5, ITPKB, LPAR1, LPAR6, MOCOS, NACC2, NECAB2, NKX3-1, NRP1, NTRK1, P2RY6, PDGFA, PEA15, PLCE1, PLK2, PRKCA, SHISA5, SOX9, TCF7L2, THPO, TIMP1, T…
GO:0031399	regulation of protein modification process	GO_BiologicalProcess-EBI-UniProt-GOA-ACAP-ARAP_08.05.2020_00h00	1.77906e-10	1.62784e-07	5.00506	99	[ADRA2A, AGT, APLNR, BANK1, BCL2, BDKRB2, BMPER, C1QTNF1, CALCA, CASP3, CCL2, CCL21, CCN1, CCND1, CHRNA9, CLU, CSF1, CX3CL1, DEPTOR, DKK1, DNM1L, DUSP2, EGR1, ENG, FGFR2, FGFR3, FLT1, FZD1, FZD4, GAREM1, GATA3, GATA4, GBA, GDF6, GFRA2, GPER1, GPNMB, GPR37, GPRC5C, GREM1, HBEGF, HES1, HTR2B, ID1, IGFBP3, IGFBP4, IL15, IL31RA, IL6R, ITGB3, ITPKB, JDP2, KIRREL1, LATS2, LPAR1, MLLT1, MOCOS, MVP, NECA…
GO:0045937	positive regulation of phosphate metabolic process	GO_BiologicalProcess-EBI-UniProt-GOA-ACAP-ARAP_08.05.2020_00h00	3.07532e-09	2.74318e-06	5.52442	69	[ADRA2A, AGT, APLNR, BANK1, BCL2, BMPER, C1QTNF1, CALCA, CCL2, CCL21, CCN1, CCND1, CLU, CSF1, CX3CL1, DDR1, DKK1, EGR1, ENG, FGFR2, FGFR3, FLT1, FZD1, FZD4, GAREM1, GATA4, GBA, GDF6, GPER1, GPNMB, GPR37, GPRC5C, GREM1, HBEGF, HES1, HRH1, HTR2B, IGFBP3, IGFBP4, IL15, IL31RA, IL6R, ITGB3, LMO4, LPAR1, MOCOS, NECAB2, NKX3-1, NR4A3, NRP1, NTRK1, ODAM, P2RY6, PDGFA, PEA15, PID1, PLCE1, PRKCA, RAPGEF3,…
GO:0000165	MAPK cascade	GO_BiologicalProcess-EBI-UniProt-GOA-ACAP-ARAP_08.05.2020_00h00	1.02016e-08	8.90596e-06	5.85216	57	[ADRA2A, AGT, BANK1, BMPER, C1QTNF1, CCL2, CCL21, CCN1, CHRNA9, CX3CL1, DKK1, DUSP2, FGFR2, FGFR3, FLT1, FZD4, GAREM1, GATA4, GBA, GDF6, GFRA2, GPER1, GPNMB, GPR37, HBEGF, HTR2B, ID1, IGFBP3, IGFBP4, IL31RA, ITPKB, LPAR1, MBL2, MOCOS, NECAB2, NRP1, NTRK1, P2RY6, PDGFA, PEA15, PLCE1, PRDM11, PRKCA, PSCA, PTGER4, PTPRR, RASA3, RGS2, SCG2, SFRP1, SOX9, SPRY1, SPRY4, THPO, TIMP1, TLR4, TRIB2]
GO:0006468	protein phosphorylation	GO_BiologicalProcess-EBI-UniProt-GOA-ACAP-ARAP_08.05.2020_00h00	2.89874e-11	2.68713e-08	5.02608	106	[ADRA2A, AGT, APLNR, BANK1, BCL2, BDKRB2, BMPER, C1QTNF1, CALCA, CASP3, CCL2, CCL21, CCN1, CCND1, CHRNA9, CLU, COLEC11, CSF1, CX3CL1, DAPK2, DDR1, DEPTOR, DKK1, DUSP2, EGR1, ENG, FGFR2, FGFR3, FLT1, FZD1, FZD4, GAREM1, GATA4, GBA, GDF6, GFRA2, GPER1, GPNMB, GPR37, GPRC5C, GREM1, HBEGF, HES1, HTR2B, ID1, IGFBP3, IGFBP4, IL15, IL31RA, IL6R, ITGB3, ITPKB, KIRREL1, LATS2, LPAR1, MBL2, MLLT1, MOCOS, M…
GO:0042325	regulation of phosphorylation	GO_BiologicalProcess-EBI-UniProt-GOA-ACAP-ARAP_08.05.2020_00h00	2.76891e-12	2.60001e-09	5.52326	95	[ADRA2A, AGT, APLNR, BANK1, BCL2, BDKRB2, BMPER, C1QTNF1, CALCA, CASP3, CCL2, CCL21, CCN1, CCND1, CHRNA9, CLU, CSF1, CX3CL1, DDR1, DEPTOR, DKK1, DUSP2, EGR1, ENG, FGFR2, FGFR3, FLT1, FZD1, FZD4, GAREM1, GATA4, GBA, GDF6, GFRA2, GPER1, GPNMB, GPR37, GPRC5C, GREM1, HBEGF, HES1, HTR2B, ID1, IGFBP3, IGFBP4, IL15, IL31RA, IL6R, ITGB3, ITPKB, KIRREL1, LATS2, LMO4, LPAR1, MLLT1, MOCOS, MVP, NECAB2, NKX3…
GO:0001932	regulation of protein phosphorylation	GO_BiologicalProcess-EBI-UniProt-GOA-ACAP-ARAP_08.05.2020_00h00	7.74474e-14	7.34976e-11	5.95855	92	[ADRA2A, AGT, APLNR, BANK1, BCL2, BDKRB2, BMPER, C1QTNF1, CALCA, CASP3, CCL2, CCL21, CCN1, CCND1, CHRNA9, CLU, CSF1, CX3CL1, DEPTOR, DKK1, DUSP2, EGR1, ENG, FGFR2, FGFR3, FLT1, FZD1, FZD4, GAREM1, GATA4, GBA, GDF6, GFRA2, GPER1, GPNMB, GPR37, GPRC5C, GREM1, HBEGF, HES1, HTR2B, ID1, IGFBP3, IGFBP4, IL15, IL31RA, IL6R, ITGB3, ITPKB, KIRREL1, LATS2, LPAR1, MLLT1, MOCOS, MVP, NECAB2, NKX3-1, NR4A3, N…
GO:0042327	positive regulation of phosphorylation	GO_BiologicalProcess-EBI-UniProt-GOA-ACAP-ARAP_08.05.2020_00h00	9.65228e-09	8.4554e-06	5.56984	65	[ADRA2A, AGT, APLNR, BANK1, BCL2, BMPER, C1QTNF1, CALCA, CCL2, CCL21, CCN1, CCND1, CLU, CSF1, CX3CL1, DDR1, DKK1, EGR1, ENG, FGFR2, FGFR3, FLT1, FZD1, FZD4, GAREM1, GATA4, GDF6, GPER1, GPNMB, GPR37, GPRC5C, GREM1, HBEGF, HES1, HTR2B, IGFBP3, IGFBP4, IL15, IL31RA, IL6R, ITGB3, LMO4, LPAR1, MOCOS, NECAB2, NKX3-1, NR4A3, NRP1, NTRK1, ODAM, P2RY6, PDGFA, PEA15, PLCE1, PRKCA, RAPGEF3, SLC11A1, SOCS3, …
GO:0070371	ERK1 and ERK2 cascade	GO_BiologicalProcess-EBI-UniProt-GOA-ACAP-ARAP_08.05.2020_00h00	1.31045e-08	1.13616e-05	8.68263	29	[AGT, BMPER, CCL2, CCL21, CCN1, CHRNA9, CX3CL1, FGFR2, FGFR3, GAREM1, GATA4, GPER1, GPNMB, HTR2B, NECAB2, NRP1, NTRK1, P2RY6, PDGFA, PRKCA, PSCA, PTGER4, PTPRR, SOX9, SPRY1, SPRY4, THPO, TIMP1, TLR4]
GO:0001934	positive regulation of protein phosphorylation	GO_BiologicalProcess-EBI-UniProt-GOA-ACAP-ARAP_08.05.2020_00h00	2.70662e-09	2.42243e-06	5.79044	63	[ADRA2A, AGT, APLNR, BANK1, BCL2, BMPER, C1QTNF1, CALCA, CCL2, CCL21, CCN1, CCND1, CLU, CSF1, CX3CL1, DKK1, EGR1, ENG, FGFR2, FGFR3, FLT1, FZD1, FZD4, GAREM1, GATA4, GDF6, GPER1, GPNMB, GPR37, GPRC5C, GREM1, HBEGF, HES1, HTR2B, IGFBP3, IGFBP4, IL15, IL31RA, IL6R, ITGB3, LPAR1, MOCOS, NECAB2, NKX3-1, NR4A3, NRP1, NTRK1, ODAM, P2RY6, PDGFA, PEA15, PLCE1, PRKCA, RAPGEF3, SLC11A1, SOCS3, SOX9, SPDYA,…
GO:0043408	regulation of MAPK cascade	GO_BiologicalProcess-EBI-UniProt-GOA-ACAP-ARAP_08.05.2020_00h00	4.05895e-08	3.46635e-05	6.18557	48	[ADRA2A, AGT, BANK1, BMPER, C1QTNF1, CCL2, CCL21, CCN1, CHRNA9, CX3CL1, DKK1, DUSP2, FGFR2, FGFR3, FLT1, FZD4, GAREM1, GATA4, GBA, GDF6, GPER1, GPNMB, GPR37, HTR2B, ID1, IGFBP3, IGFBP4, LPAR1, MOCOS, NECAB2, NRP1, NTRK1, P2RY6, PDGFA, PEA15, PLCE1, PRDM11, PRKCA, PSCA, PTPRR, RGS2, SFRP1, SPRY1, SPRY4, THPO, TIMP1, TLR4, TRIB2]
