# Supplementary material for: Stable knockdown of Drp1 improves retinoic acid-BDNF-induced neuronal differentiation through global transcriptomic changes and results in reduced phosphorylation of ERK1/2 independently of DUSP1 and 6
Source: Front Cell Dev Biol. 2024 Mar 14;12:1342741. doi: 10.3389/fcell.2024.1342741 (PMC10972930; doi:10.3389/fcell.2024.1342741)
Supplement: Supplementary file 3 [file Table1.XLSX]

## Sheet: shDrp1_vs_control_noMTC.txt
Gene ID	p	Regulation	FC	Gene Symbol	Description
ENSG00000256661	0.0053696157	up	2.4161	A2ML1-AS1	A2ML1 antisense RNA 1 [Source:HGNC Symbol;Acc:41022]
ENSG00000181409	4.933081E-5	up	4.794648	AATK	apoptosis-associated tyrosine kinase [Source:HGNC Symbol;Acc:21]
ENSG00000154265	0.02047167	up	2.9181864	ABCA5	ATP-binding cassette, sub-family A (ABC1), member 5 [Source:HGNC Symbol;Acc:35]
ENSG00000160179	6.0910574E-5	up	2.4625633	ABCG1	ATP-binding cassette, sub-family G (WHITE), member 1 [Source:HGNC Symbol;Acc:73]
ENSG00000154175	0.003044327	up	2.6249902	ABI3BP	ABI family, member 3 (NESH) binding protein [Source:HGNC Symbol;Acc:17265]
ENSG00000229325	0.01658503	up	2.0758696	ACAP2-IT1	ACAP2 intronic transcript 1 (non-protein coding) [Source:HGNC Symbol;Acc:41426]
ENSG00000129048	0.015333328	up	2.5257652	ACKR4	atypical chemokine receptor 4 [Source:HGNC Symbol;Acc:1611]
ENSG00000153093	0.033490047	up	2.6343675	ACOXL	acyl-CoA oxidase-like [Source:HGNC Symbol;Acc:25621]
ENSG00000077522	0.0021711786	up	3.4864872	ACTN2	actinin, alpha 2 [Source:HGNC Symbol;Acc:164]
ENSG00000073670	0.0013881474	up	2.9988728	ADAM11	ADAM metallopeptidase domain 11 [Source:HGNC Symbol;Acc:189]
ENSG00000142303	8.072586E-5	up	2.2855775	ADAMTS10	ADAM metallopeptidase with thrombospondin type 1 motif, 10 [Source:HGNC Symbol;Acc:13201]
ENSG00000138316	4.5815457E-4	up	2.0128815	ADAMTS14	ADAM metallopeptidase with thrombospondin type 1 motif, 14 [Source:HGNC Symbol;Acc:14899]
ENSG00000197859	2.408506E-5	up	6.2990456	ADAMTSL2	ADAMTS-like 2 [Source:HGNC Symbol;Acc:14631]
ENSG00000148700	0.008881066	up	2.070911	ADD3	adducin 3 (gamma) [Source:HGNC Symbol;Acc:245]
ENSG00000272620	0.010227432	up	5.1242886	AFAP1-AS1	AFAP1 antisense RNA 1 [Source:HGNC Symbol;Acc:28141]
ENSG00000144218	9.0432144E-4	up	2.6272056	AFF3	AF4/FMR2 family, member 3 [Source:HGNC Symbol;Acc:6473]
ENSG00000144891	2.506146E-4	up	10.047113	AGTR1	angiotensin II receptor, type 1 [Source:HGNC Symbol;Acc:336]
ENSG00000183773	0.0062669255	up	2.2564209	AIFM3	apoptosis-inducing factor, mitochondrion-associated, 3 [Source:HGNC Symbol;Acc:26398]
ENSG00000176092	0.007831805	up	9.069297	AIM1L	absent in melanoma 1-like [Source:HGNC Symbol;Acc:17295]
ENSG00000196581	0.027655702	up	3.2133722	AJAP1	adherens junctions associated protein 1 [Source:HGNC Symbol;Acc:30801]
ENSG00000162433	2.179015E-6	up	7.006736	AK4	adenylate kinase 4 [Source:HGNC Symbol;Acc:363]
ENSG00000263535	0.0011050652	up	4.453899	AK4P1	adenylate kinase 4 pseudogene 1 [Source:HGNC Symbol;Acc:364]
ENSG00000233381	5.241607E-4	up	3.363025	AK4P3	adenylate kinase 4 pseudogene 3 [Source:HGNC Symbol;Acc:21596]
ENSG00000184254	7.4993855E-5	up	2.1736977	ALDH1A3	aldehyde dehydrogenase 1 family, member A3 [Source:HGNC Symbol;Acc:409]
ENSG00000136010	0.008545587	up	2.148269	ALDH1L2	aldehyde dehydrogenase 1 family, member L2 [Source:HGNC Symbol;Acc:26777]
ENSG00000109107	4.4964056E-4	up	4.0298076	ALDOC	aldolase C, fructose-bisphosphate [Source:HGNC Symbol;Acc:418]
ENSG00000171094	1.1514702E-5	up	3.4343488	ALK	anaplastic lymphoma receptor tyrosine kinase [Source:HGNC Symbol;Acc:427]
ENSG00000179148	0.016428016	up	2.6848655	ALOXE3	arachidonate lipoxygenase 3 [Source:HGNC Symbol;Acc:13743]
ENSG00000198796	9.89416E-4	up	2.2364345	ALPK2	alpha-kinase 2 [Source:HGNC Symbol;Acc:20565]
ENSG00000178038	8.9780526E-4	up	2.556646	ALS2CL	ALS2 C-terminal like [Source:HGNC Symbol;Acc:20605]
ENSG00000178171	6.2450673E-4	up	2.524877	AMER3	APC membrane recruitment protein 3 [Source:HGNC Symbol;Acc:26771]
ENSG00000104899	0.0031443953	up	2.4120848	AMH	anti-Mullerian hormone [Source:HGNC Symbol;Acc:464]
ENSG00000189045	4.3265295E-4	up	7.19124	ANKDD1B	ankyrin repeat and death domain containing 1B [Source:HGNC Symbol;Acc:32525]
ENSG00000180071	5.4992514E-4	up	2.1959665	ANKRD18A	ankyrin repeat domain 18A [Source:HGNC Symbol;Acc:23643]
ENSG00000196774	0.026444953	up	2.2069616	ANKRD20A1	ankyrin repeat domain 20 family, member A1 [Source:HGNC Symbol;Acc:23665]
ENSG00000242676	0.0060594226	up	3.1774743	ANKRD20A12P	ankyrin repeat domain 20 family, member A12, pseudogene [Source:HGNC Symbol;Acc:43603]
ENSG00000132498	0.020391539	up	2.0540826	ANKRD20A3	ankyrin repeat domain 20 family, member A3 [Source:HGNC Symbol;Acc:31981]
ENSG00000154065	1.3185412E-4	up	11.274215	ANKRD29	ankyrin repeat domain 29 [Source:HGNC Symbol;Acc:27110]
ENSG00000235098	0.03149092	up	2.7716277	ANKRD65	ankyrin repeat domain 65 [Source:HGNC Symbol;Acc:42950]
ENSG00000171714	0.010332919	up	2.7338274	ANO5	anoctamin 5 [Source:HGNC Symbol;Acc:27337]
ENSG00000185101	1.498849E-4	up	9.981385	ANO9	anoctamin 9 [Source:HGNC Symbol;Acc:20679]
ENSG00000198768	2.511258E-4	up	20.650488	APCDD1L	adenomatosis polyposis coli down-regulated 1-like [Source:HGNC Symbol;Acc:26892]
ENSG00000171388	4.658608E-6	up	7.013223	APLN	apelin [Source:HGNC Symbol;Acc:16665]
ENSG00000124701	0.0064317225	up	2.2664769	APOBEC2	apolipoprotein B mRNA editing enzyme, catalytic polypeptide-like 2 [Source:HGNC Symbol;Acc:605]
ENSG00000240583	6.4800864E-5	up	3.4724865	AQP1	aquaporin 1 [Source:HGNC Symbol;Acc:633]
ENSG00000171885	1.947509E-4	up	5.9716015	AQP4	aquaporin 4 [Source:HGNC Symbol;Acc:637]
ENSG00000161798	0.006128836	up	3.1108105	AQP5	aquaporin 5 [Source:HGNC Symbol;Acc:638]
ENSG00000128805	2.252322E-4	up	4.563496	ARHGAP22	Rho GTPase activating protein 22 [Source:HGNC Symbol;Acc:30320]
ENSG00000159314	2.563048E-5	up	2.6770039	ARHGAP27	Rho GTPase activating protein 27 [Source:HGNC Symbol;Acc:31813]
ENSG00000147256	1.6085058E-4	up	3.058135	ARHGAP36	Rho GTPase activating protein 36 [Source:HGNC Symbol;Acc:26388]
ENSG00000165895	0.013888853	up	2.0467606	ARHGAP42	Rho GTPase activating protein 42 [Source:HGNC Symbol;Acc:26545]
ENSG00000123329	1.4700333E-4	up	5.8377695	ARHGAP9	Rho GTPase activating protein 9 [Source:HGNC Symbol;Acc:14130]
ENSG00000242173	0.009306311	up	2.2691762	ARHGDIG	Rho GDP dissociation inhibitor (GDI) gamma [Source:HGNC Symbol;Acc:680]
ENSG00000179361	1.848998E-6	up	2.2204437	ARID3B	AT rich interactive domain 3B (BRIGHT-like) [Source:HGNC Symbol;Acc:14350]
ENSG00000172995	0.025676211	up	3.2801201	ARPP21	cAMP-regulated phosphoprotein, 21kDa [Source:HGNC Symbol;Acc:16968]
ENSG00000140450	7.8443775E-4	up	3.3537405	ARRDC4	arrestin domain containing 4 [Source:HGNC Symbol;Acc:28087]
ENSG00000139352	3.287099E-4	up	2.5381012	ASCL1	achaete-scute complex homolog 1 (Drosophila) [Source:HGNC Symbol;Acc:738]
ENSG00000232237	0.02943328	up	2.1172953	ASCL5	achaete-scute complex homolog 5 (Drosophila) [Source:HGNC Symbol;Acc:33169]
ENSG00000110881	5.8317016E-7	up	3.9405067	ASIC1	acid-sensing (proton-gated) ion channel 1 [Source:HGNC Symbol;Acc:100]
ENSG00000072182	1.5712325E-5	up	8.032991	ASIC4	acid-sensing (proton-gated) ion channel family member 4 [Source:HGNC Symbol;Acc:21263]
ENSG00000101440	1.8329374E-5	up	2.8393118	ASIP	agouti signaling protein [Source:HGNC Symbol;Acc:745]
ENSG00000236017	0.004724303	up	3.4898443	ASMTL-AS1	ASMTL antisense RNA 1 [Source:HGNC Symbol;Acc:25811]
ENSG00000130707	0.02892796	up	2.1765082	ASS1	argininosuccinate synthase 1 [Source:HGNC Symbol;Acc:758]
ENSG00000162772	7.212168E-4	up	2.2508905	ATF3	activating transcription factor 3 [Source:HGNC Symbol;Acc:785]
ENSG00000142102	0.0011807606	up	2.117452	ATHL1	ATH1, acid trehalase-like 1 (yeast) [Source:HGNC Symbol;Acc:26210]
ENSG00000105409	0.0016632244	up	2.0536435	ATP1A3	ATPase, Na+/K+ transporting, alpha 3 polypeptide [Source:HGNC Symbol;Acc:801]
ENSG00000067842	2.030189E-5	up	6.410681	ATP2B3	ATPase, Ca++ transporting, plasma membrane 3 [Source:HGNC Symbol;Acc:816]
ENSG00000124406	0.004147886	up	3.0515432	ATP8A1	ATPase, aminophospholipid transporter (APLT), class I, type 8A, member 1 [Source:HGNC Symbol;Acc:13531]
ENSG00000104043	0.0013447962	up	3.8784833	ATP8B4	ATPase, class I, type 8B, member 4 [Source:HGNC Symbol;Acc:13536]
ENSG00000172232	0.0032735076	up	5.1496105	AZU1	azurocidin 1 [Source:HGNC Symbol;Acc:913]
ENSG00000156966	0.039643113	up	2.7158358	B3GNT7	UDP-GlcNAc:betaGal beta-1,3-N-acetylglucosaminyltransferase 7 [Source:HGNC Symbol;Acc:18811]
ENSG00000121753	4.98207E-4	up	2.018472	BAI2	brain-specific angiogenesis inhibitor 2 [Source:HGNC Symbol;Acc:944]
ENSG00000135298	0.0028700668	up	2.379089	BAI3	brain-specific angiogenesis inhibitor 3 [Source:HGNC Symbol;Acc:945]
ENSG00000176788	1.8011389E-4	up	2.2064667	BASP1	brain abundant, membrane attached signal protein 1 [Source:HGNC Symbol;Acc:957]
ENSG00000161940	0.004324577	up	3.8587222	BCL6B	B-cell CLL/lymphoma 6, member B [Source:HGNC Symbol;Acc:1002]
ENSG00000225098	0.0023848785	up	3.0662348	BCRP1	breakpoint cluster region pseudogene 1 [Source:HGNC Symbol;Acc:39073]
ENSG00000188848	3.7395098E-4	up	2.604743	BEND4	BEN domain containing 4 [Source:HGNC Symbol;Acc:23815]
ENSG00000184515	0.012423363	up	3.135465	BEX5	brain expressed, X-linked 5 [Source:HGNC Symbol;Acc:27990]
ENSG00000180535	0.0049424325	up	2.34759	BHLHA15	basic helix-loop-helix family, member a15 [Source:HGNC Symbol;Acc:22265]
ENSG00000134107	3.7642678E-6	up	7.376271	BHLHE40	basic helix-loop-helix family, member e40 [Source:HGNC Symbol;Acc:1046]
ENSG00000023445	0.002953069	up	3.6785583	BIRC3	baculoviral IAP repeat containing 3 [Source:HGNC Symbol;Acc:591]
ENSG00000125378	0.025896767	up	2.0682158	BMP4	bone morphogenetic protein 4 [Source:HGNC Symbol;Acc:1071]
ENSG00000101144	1.5027956E-4	up	4.7678633	BMP7	bone morphogenetic protein 7 [Source:HGNC Symbol;Acc:1074]
ENSG00000176171	3.0230327E-5	up	2.0573354	BNIP3	BCL2/adenovirus E1B 19kDa interacting protein 3 [Source:HGNC Symbol;Acc:1084]
ENSG00000174672	0.0015057845	up	3.7935486	BRSK2	BR serine/threonine kinase 2 [Source:HGNC Symbol;Acc:11405]
ENSG00000124557	0.006909647	up	5.435609	BTN1A1	butyrophilin, subfamily 1, member A1 [Source:HGNC Symbol;Acc:1135]
ENSG00000005379	0.0044218157	up	2.0569882	BZRAP1	benzodiazapine receptor (peripheral) associated protein 1 [Source:HGNC Symbol;Acc:16831]
ENSG00000177354	3.5238314E-5	up	3.26599	C10orf71	chromosome 10 open reading frame 71 [Source:HGNC Symbol;Acc:26973]
ENSG00000185522	0.0016572145	up	2.9360507	C11orf35	chromosome 11 open reading frame 35 [Source:HGNC Symbol;Acc:28561]
ENSG00000257242	0.03817248	up	3.7100396	C12orf79	chromosome 12 open reading frame 79 [Source:HGNC Symbol;Acc:27409]
ENSG00000169758	0.005256093	up	2.1232324	C15orf27	chromosome 15 open reading frame 27 [Source:HGNC Symbol;Acc:26763]
ENSG00000198723	0.0011884721	up	2.8271122	C19orf45	chromosome 19 open reading frame 45 [Source:HGNC Symbol;Acc:24745]
ENSG00000106392	0.025057789	up	2.0567162	C1GALT1	core 1 synthase, glycoprotein-N-acetylgalactosamine 3-beta-galactosyltransferase, 1 [Source:HGNC Symbol;Acc:24337]
ENSG00000143110	0.02329576	up	4.9342856	C1orf162	chromosome 1 open reading frame 162 [Source:HGNC Symbol;Acc:28344]
ENSG00000213057	0.019972976	up	2.5298107	C1orf220	chromosome 1 open reading frame 220 [Source:HGNC Symbol;Acc:33805]
ENSG00000184909	0.0076519423	up	2.4711466	C1ORF220
ENSG00000142609	0.0051668463	up	4.6395826	C1orf222	chromosome 1 open reading frame 222 [Source:HGNC Symbol;Acc:27917]
ENSG00000198520	0.0045438567	up	2.1423037	C1orf228	chromosome 1 open reading frame 228 [Source:HGNC Symbol;Acc:34345]
ENSG00000165985	7.9874415E-5	up	15.248422	C1QL3	complement component 1, q subcomponent-like 3 [Source:HGNC Symbol;Acc:19359]
ENSG00000082196	0.023324063	up	2.4820287	C1QTNF3	C1q and tumor necrosis factor related protein 3 [Source:HGNC Symbol;Acc:14326]
ENSG00000174403	9.020488E-4	up	13.377878	C20orf166-AS1	C20orf166 antisense RNA 1 [Source:HGNC Symbol;Acc:26393]
ENSG00000182912	8.8941715E-6	up	8.489828	C21orf90	chromosome 21 open reading frame 90 [Source:HGNC Symbol;Acc:16428]
ENSG00000205502	0.023953171	up	3.3581405	C2CD4B	C2 calcium-dependent domain containing 4B [Source:HGNC Symbol;Acc:33628]
ENSG00000273045	0.007822599	up	2.371482	C2ORF15	Uncharacterized protein C2orf15 [Source:UniProtKB/Swiss-Prot;Acc:Q8WU43]
ENSG00000187699	0.039096095	up	2.354704	C2orf88	chromosome 2 open reading frame 88 [Source:HGNC Symbol;Acc:28191]
ENSG00000225526	0.01407417	up	2.63232	C3orf83	chromosome 3 open reading frame 83 [Source:HGNC Symbol;Acc:40375]
ENSG00000154274	2.8160453E-5	up	3.8497155	C4orf19	chromosome 4 open reading frame 19 [Source:HGNC Symbol;Acc:25618]
ENSG00000174749	8.3460583E-4	up	2.582684	C4orf32	chromosome 4 open reading frame 32 [Source:HGNC Symbol;Acc:26813]
ENSG00000205129	0.0011718501	up	3.7623181	C4orf47	chromosome 4 open reading frame 47 [Source:HGNC Symbol;Acc:34346]
ENSG00000082929	5.3854386E-4	up	2.9770463	C4orf6	chromosome 4 open reading frame 6 [Source:HGNC Symbol;Acc:13716]
ENSG00000177459	0.003970166	up	4.232637	C8orf47	chromosome 8 open reading frame 47 [Source:HGNC Symbol;Acc:26823]
ENSG00000197191	0.008344867	up	2.1175308	C9orf169	chromosome 9 open reading frame 169 [Source:HGNC Symbol;Acc:30529]
ENSG00000107159	0.0027980008	up	5.972766	CA9	carbonic anhydrase IX [Source:HGNC Symbol;Acc:1383]
ENSG00000100314	0.028029913	up	2.0150747	CABP7	calcium binding protein 7 [Source:HGNC Symbol;Acc:20834]
ENSG00000148408	1.8365716E-4	up	3.4515636	CACNA1B	calcium channel, voltage-dependent, N type, alpha 1B subunit [Source:HGNC Symbol;Acc:1389]
ENSG00000007402	7.238221E-6	up	3.0610514	CACNA2D2	calcium channel, voltage-dependent, alpha 2/delta subunit 2 [Source:HGNC Symbol;Acc:1400]
ENSG00000169885	0.042224206	up	2.1738212	CALML6	calmodulin-like 6 [Source:HGNC Symbol;Acc:24193]
ENSG00000004660	0.0015922869	up	2.378154	CAMKK1	calcium/calmodulin-dependent protein kinase kinase 1, alpha [Source:HGNC Symbol;Acc:1469]
ENSG00000164076	1.2489224E-7	up	3.4998097	CAMKV	CaM kinase-like vesicle-associated [Source:HGNC Symbol;Acc:28788]
ENSG00000076826	1.7829455E-4	up	3.180723	CAMSAP3	calmodulin regulated spectrin-associated protein family, member 3 [Source:HGNC Symbol;Acc:29307]
ENSG00000182472	1.10749985E-4	up	6.1240506	CAPN12	calpain 12 [Source:HGNC Symbol;Acc:13249]
ENSG00000256812	5.969218E-4	up	10.332479	CAPNS2	calpain, small subunit 2 [Source:HGNC Symbol;Acc:16371]
ENSG00000198286	0.01519879	up	6.6576962	CARD11	caspase recruitment domain family, member 11 [Source:HGNC Symbol;Acc:16393]
ENSG00000164326	2.7875762E-4	up	10.27196	CARTPT	CART prepropeptide [Source:HGNC Symbol;Acc:24323]
ENSG00000167971	5.285997E-4	up	2.4803352	CASKIN1	CASK interacting protein 1 [Source:HGNC Symbol;Acc:20879]
ENSG00000141668	5.4137327E-6	up	4.321422	CBLN2	cerebellin 2 precursor [Source:HGNC Symbol;Acc:1544]
ENSG00000054803	9.7740885E-5	up	22.82723	CBLN4	cerebellin 4 precursor [Source:HGNC Symbol;Acc:16231]
ENSG00000181378	0.0082492465	up	2.0516887	CCDC108	coiled-coil domain containing 108 [Source:HGNC Symbol;Acc:25325]
ENSG00000168491	1.04401755E-4	up	5.286199	CCDC110	coiled-coil domain containing 110 [Source:HGNC Symbol;Acc:28504]
ENSG00000128596	5.365104E-5	up	2.5390434	CCDC136	coiled-coil domain containing 136 [Source:HGNC Symbol;Acc:22225]
ENSG00000231233	0.0037815648	up	2.7128825	CCDC147-AS1	CCDC147 antisense RNA 1 (head to head) [Source:HGNC Symbol;Acc:45243]
ENSG00000197599	0.002415445	up	2.5592685	CCDC154	coiled-coil domain containing 154 [Source:HGNC Symbol;Acc:34454]
ENSG00000135127	0.00955311	up	2.3898816	CCDC64	coiled-coil domain containing 64 [Source:HGNC Symbol;Acc:28095]
ENSG00000166510	7.736978E-7	up	35.546936	CCDC68	coiled-coil domain containing 68 [Source:HGNC Symbol;Acc:24350]
ENSG00000216937	0.009264762	up	2.2136393	CCDC7	coiled-coil domain containing 7 [Source:HGNC Symbol;Acc:26533]
ENSG00000162004	0.0071877176	up	3.98359	CCDC78	coiled-coil domain containing 78 [Source:HGNC Symbol;Acc:14153]
ENSG00000101331	0.011605279	up	2.0741615	CCM2L	cerebral cavernous malformation 2-like [Source:HGNC Symbol;Acc:16153]
ENSG00000004468	4.45275E-4	up	5.7524786	CD38	CD38 molecule [Source:HGNC Symbol;Acc:1667]
ENSG00000013725	0.015364197	up	2.4748435	CD6	CD6 molecule [Source:HGNC Symbol;Acc:1691]
ENSG00000129910	0.013342007	up	2.2876065	CDH15	cadherin 15, type 1, M-cadherin (myotubule) [Source:HGNC Symbol;Acc:1754]
ENSG00000148600	0.016085818	up	2.5247421	CDHR1	cadherin-related family member 1 [Source:HGNC Symbol;Acc:14550]
ENSG00000171450	8.0152904E-4	up	2.8927264	CDK5R2	cyclin-dependent kinase 5, regulatory subunit 2 (p39) [Source:HGNC Symbol;Acc:1776]
ENSG00000105810	9.792774E-4	up	2.9939034	CDK6	cyclin-dependent kinase 6 [Source:HGNC Symbol;Acc:1777]
ENSG00000138769	0.0039385003	up	2.5935507	CDKL2	cyclin-dependent kinase-like 2 (CDC2-related kinase) [Source:HGNC Symbol;Acc:1782]
ENSG00000129757	1.2549495E-4	up	4.189961	CDKN1C	cyclin-dependent kinase inhibitor 1C (p57, Kip2) [Source:HGNC Symbol;Acc:1786]
ENSG00000163624	0.011421845	up	3.934	CDS1	CDP-diacylglycerol synthase (phosphatidate cytidylyltransferase) 1 [Source:HGNC Symbol;Acc:1800]
ENSG00000113722	0.0030937411	up	3.922223	CDX1	caudal type homeobox 1 [Source:HGNC Symbol;Acc:1805]
ENSG00000101489	0.003208191	up	2.6819577	CELF4	CUGBP, Elav-like family member 4 [Source:HGNC Symbol;Acc:14015]
ENSG00000140488	0.0052454765	up	3.6569624	CELF6	CUGBP, Elav-like family member 6 [Source:HGNC Symbol;Acc:14059]
ENSG00000260765	0.0027627859	up	4.3198857	CES1P2	carboxylesterase 1 pseudogene 2 [Source:HGNC Symbol;Acc:48928]
ENSG00000172828	0.0016263918	up	2.819951	CES3	carboxylesterase 3 [Source:HGNC Symbol;Acc:1865]
ENSG00000172824	0.008883162	up	2.1537268	CES4A	carboxylesterase 4A [Source:HGNC Symbol;Acc:26741]
ENSG00000197766	0.0029279094	up	4.370154	CFD	complement factor D (adipsin) [Source:HGNC Symbol;Acc:2771]
ENSG00000000971	0.023299584	up	2.8046362	CFH	complement factor H [Source:HGNC Symbol;Acc:4883]
ENSG00000138028	0.0031049429	up	2.161411	CGREF1	cell growth regulator with EF-hand domain 1 [Source:HGNC Symbol;Acc:16962]
ENSG00000128965	0.0024662043	up	2.445957	CHAC1	ChaC, cation transport regulator homolog 1 (E. coli) [Source:HGNC Symbol;Acc:28680]
ENSG00000070748	0.02735643	up	3.4049582	CHAT	choline O-acetyltransferase [Source:HGNC Symbol;Acc:1912]
ENSG00000100604	1.6043941E-7	up	13.819868	CHGA	chromogranin A (parathyroid secretory protein 1) [Source:HGNC Symbol;Acc:1929]
ENSG00000134121	0.004488003	up	2.336296	CHL1	cell adhesion molecule L1-like [Source:HGNC Symbol;Acc:1939]
ENSG00000101938	0.0040408643	up	2.8603923	CHRDL1	chordin-like 1 [Source:HGNC Symbol;Acc:29861]
ENSG00000166664	8.9516415E-4	up	2.4175332	CHRFAM7A	CHRNA7 (cholinergic receptor, nicotinic, alpha 7, exons 5-10) and FAM7A (family with sequence similarity 7A, exons A-E) fusion [Source:HGNC Symbol;Acc:15781]
ENSG00000133019	3.366195E-5	up	2.9800434	CHRM3	cholinergic receptor, muscarinic 3 [Source:HGNC Symbol;Acc:1952]
ENSG00000138435	8.900829E-4	up	3.8888817	CHRNA1	cholinergic receptor, nicotinic, alpha 1 (muscle) [Source:HGNC Symbol;Acc:1955]
ENSG00000120903	0.005505724	up	7.229598	CHRNA2	cholinergic receptor, nicotinic, alpha 2 (neuronal) [Source:HGNC Symbol;Acc:1956]
ENSG00000175344	5.327695E-5	up	2.4202294	CHRNA7	cholinergic receptor, nicotinic, alpha 7 (neuronal) [Source:HGNC Symbol;Acc:1960]
ENSG00000135902	4.626271E-5	up	29.599047	CHRND	cholinergic receptor, nicotinic, delta (muscle) [Source:HGNC Symbol;Acc:1965]
ENSG00000154080	0.03287491	up	3.9187548	CHST9	carbohydrate (N-acetylgalactosamine 4-0) sulfotransferase 9 [Source:HGNC Symbol;Acc:19898]
ENSG00000213937	0.010683355	up	2.2308137	CLDN9	claudin 9 [Source:HGNC Symbol;Acc:2051]
ENSG00000111729	0.015862118	up	2.99544	CLEC4A	C-type lectin domain family 4, member A [Source:HGNC Symbol;Acc:13257]
ENSG00000115295	0.034612358	up	2.1523917	CLIP4	CAP-GLY domain containing linker protein family, member 4 [Source:HGNC Symbol;Acc:26108]
ENSG00000158258	6.197964E-5	up	5.4037395	CLSTN2	calsyntenin 2 [Source:HGNC Symbol;Acc:17448]
ENSG00000119946	5.3669023E-4	up	2.6436548	CNNM1	cyclin M1 [Source:HGNC Symbol;Acc:102]
ENSG00000018236	0.0010961848	up	3.372102	CNTN1	contactin 1 [Source:HGNC Symbol;Acc:2171]
ENSG00000113805	0.003376209	up	2.63791	CNTN3	contactin 3 (plasmacytoma associated) [Source:HGNC Symbol;Acc:2173]
ENSG00000134115	0.0010189018	up	2.0663571	CNTN6	contactin 6 [Source:HGNC Symbol;Acc:2176]
ENSG00000106714	0.0062582935	up	8.860538	CNTNAP3	contactin associated protein-like 3 [Source:HGNC Symbol;Acc:13834]
ENSG00000154529	3.4063912E-4	up	5.212864	CNTNAP3B	contactin associated protein-like 3B [Source:HGNC Symbol;Acc:32035]
ENSG00000152910	0.0025447642	up	3.8368623	CNTNAP4	contactin associated protein-like 4 [Source:HGNC Symbol;Acc:18747]
ENSG00000155052	3.7230264E-5	up	12.655073	CNTNAP5	contactin associated protein-like 5 [Source:HGNC Symbol;Acc:18748]
ENSG00000106078	0.0063935677	up	12.509571	COBL	cordon-bleu WH2 repeat protein [Source:HGNC Symbol;Acc:22199]
ENSG00000084636	1.0939047E-5	up	2.3556485	COL16A1	collagen, type XVI, alpha 1 [Source:HGNC Symbol;Acc:2193]
ENSG00000082293	5.1825616E-4	up	10.3761635	COL19A1	collagen, type XIX, alpha 1 [Source:HGNC Symbol;Acc:2196]
ENSG00000050767	0.003790184	up	3.0635164	COL23A1	collagen, type XXIII, alpha 1 [Source:HGNC Symbol;Acc:22990]
ENSG00000160963	0.0011556384	up	6.3377886	COL26A1	collagen, type XXVI, alpha 1 [Source:HGNC Symbol;Acc:18038]
ENSG00000112280	1.5967301E-4	up	4.5987124	COL9A1	collagen, type IX, alpha 1 [Source:HGNC Symbol;Acc:2217]
ENSG00000165644	4.504679E-4	up	2.4189339	COMTD1	catechol-O-methyltransferase domain containing 1 [Source:HGNC Symbol;Acc:26309]
ENSG00000167549	0.03847391	up	2.583339	CORO6	coronin 6 [Source:HGNC Symbol;Acc:21356]
ENSG00000131055	6.263818E-5	up	4.864301	COX4I2	cytochrome c oxidase subunit IV isoform 2 (lung) [Source:HGNC Symbol;Acc:16232]
ENSG00000160471	0.005801252	up	4.7112837	COX6B2	cytochrome c oxidase subunit VIb polypeptide 2 (testis) [Source:HGNC Symbol;Acc:24380]
ENSG00000091704	0.037387405	up	2.4462368	CPA1	carboxypeptidase A1 (pancreatic) [Source:HGNC Symbol;Acc:2296]
ENSG00000160111	0.008444761	up	2.9371307	CPAMD8	C3 and PZP-like, alpha-2-macroglobulin domain containing 8 [Source:HGNC Symbol;Acc:23228]
ENSG00000144550	0.0351213	up	3.1577141	CPNE9	copine family member IX [Source:HGNC Symbol;Acc:24336]
ENSG00000214076	0.0031773832	up	2.1720736	CPSF1P1	cleavage and polyadenylation specific factor 1, 160kDa pseudogene 1 [Source:HGNC Symbol;Acc:19251]
ENSG00000143320	6.700099E-4	up	3.595877	CRABP2	cellular retinoic acid binding protein 2 [Source:HGNC Symbol;Acc:2339]
ENSG00000134376	7.4007185E-5	up	2.792583	CRB1	crumbs homolog 1 (Drosophila) [Source:HGNC Symbol;Acc:2343]
ENSG00000120088	0.018552274	up	2.062769	CRHR1	corticotropin releasing hormone receptor 1 [Source:HGNC Symbol;Acc:2357]
ENSG00000258712	0.007140336	up	2.5708756	CXADRP2	coxsackie virus and adenovirus receptor pseudogene 2 [Source:HGNC Symbol;Acc:33973]
ENSG00000121966	0.0028966744	up	3.736355	CXCR4	chemokine (C-X-C motif) receptor 4 [Source:HGNC Symbol;Acc:2561]
ENSG00000168772	0.011030699	up	2.229406	CXXC4	CXXC finger protein 4 [Source:HGNC Symbol;Acc:24593]
ENSG00000095596	0.0021531675	up	9.726819	CYP26A1	cytochrome P450, family 26, subfamily A, polypeptide 1 [Source:HGNC Symbol;Acc:2603]
ENSG00000135929	0.019996217	up	5.8008485	CYP27A1	cytochrome P450, family 27, subfamily A, polypeptide 1 [Source:HGNC Symbol;Acc:2605]
ENSG00000205702	0.009603246	up	3.3021858	CYP2D7P1	cytochrome P450, family 2, subfamily D, polypeptide 7 pseudogene 1 [Source:HGNC Symbol;Acc:2624]
ENSG00000106258	0.047690578	up	2.8887582	CYP3A5	cytochrome P450, family 3, subfamily A, polypeptide 5 [Source:HGNC Symbol;Acc:2638]
ENSG00000184305	0.0046246657	up	5.7429686	CCSER1	coiled-coil serine-rich protein 1 [Source:HGNC Symbol;Acc:29349]
ENSG00000250162	0.0074113407	up	3.420449	CSNK1A1P3	casein kinase 1, alpha 1 pseudogene 3 [Source:HGNC Symbol;Acc:38669]
ENSG00000114646	1.8131408E-4	up	2.4439845	CSPG5	chondroitin sulfate proteoglycan 5 (neuroglycan C) [Source:HGNC Symbol;Acc:2467]
ENSG00000165659	1.9179792E-4	up	2.914226	DACH1	dachshund homolog 1 (Drosophila) [Source:HGNC Symbol;Acc:2663]
ENSG00000179284	1.9868359E-4	up	4.648854	DAND5	DAN domain family member 5, BMP antagonist [Source:HGNC Symbol;Acc:26780]
ENSG00000123454	3.1424878E-4	up	3.2095814	DBH	dopamine beta-hydroxylase (dopamine beta-monooxygenase) [Source:HGNC Symbol;Acc:2689]
ENSG00000225756	3.5918457E-4	up	5.8860784	DBH-AS1	DBH antisense RNA 1 [Source:HGNC Symbol;Acc:24155]
ENSG00000244274	8.920588E-5	up	2.1771457	DBNDD2	dysbindin (dystrobrevin binding protein 1) domain containing 2 [Source:HGNC Symbol;Acc:15881]
ENSG00000163354	0.032677364	up	3.168366	DCST2	DC-STAMP domain containing 2 [Source:HGNC Symbol;Acc:26562]
ENSG00000168209	2.1212752E-6	up	7.74512	DDIT4	DNA-damage-inducible transcript 4 [Source:HGNC Symbol;Acc:24944]
ENSG00000145358	0.04365318	up	3.152317	DDIT4L	DNA-damage-inducible transcript 4-like [Source:HGNC Symbol;Acc:30555]
ENSG00000109832	0.013118205	up	2.6200902	DDX25	DEAD (Asp-Glu-Ala-Asp) box helicase 25 [Source:HGNC Symbol;Acc:18698]
ENSG00000168350	0.003918589	up	3.573744	DEGS2	delta(4)-desaturase, sphingolipid 2 [Source:HGNC Symbol;Acc:20113]
ENSG00000205744	0.0022366035	up	6.3739147	DENND1C	DENN/MADD domain containing 1C [Source:HGNC Symbol;Acc:26225]
ENSG00000105339	2.8438814E-4	up	2.0186396	DENND3	DENN/MADD domain containing 3 [Source:HGNC Symbol;Acc:29134]
ENSG00000255867	3.400982E-5	up	2.8135936	DENND5B-AS1	DENND5B antisense RNA 1 [Source:HGNC Symbol;Acc:42517]
ENSG00000162496	3.363772E-4	up	4.4409194	DHRS3	dehydrogenase/reductase (SDR family) member 3 [Source:HGNC Symbol;Acc:17693]
ENSG00000197406	0.024652066	up	2.0430157	DIO3	deiodinase, iodothyronine, type III [Source:HGNC Symbol;Acc:2885]
ENSG00000258498	0.0013888953	up	4.438463	DIO3OS	DIO3 opposite strand/antisense RNA (head to head) [Source:HGNC Symbol;Acc:20348]
ENSG00000165023	0.0015303972	up	3.9395926	DIRAS2	DIRAS family, GTP-binding RAS-like 2 [Source:HGNC Symbol;Acc:19323]
ENSG00000140323	0.002197027	up	2.120448	DISP2	dispatched homolog 2 (Drosophila) [Source:HGNC Symbol;Acc:19712]
ENSG00000116652	9.1647677E-4	up	2.7128496	DLEU2L	deleted in lymphocytic leukemia 2-like [Source:HGNC Symbol;Acc:13225]
ENSG00000150672	2.2293389E-4	up	2.531582	DLG2	discs, large homolog 2 (Drosophila) [Source:HGNC Symbol;Acc:2901]
ENSG00000185559	3.5974642E-4	up	3.653897	DLK1	delta-like 1 homolog (Drosophila) [Source:HGNC Symbol;Acc:2907]
ENSG00000090932	8.076351E-4	up	2.5860105	DLL3	delta-like 3 (Drosophila) [Source:HGNC Symbol;Acc:2909]
ENSG00000198947	1.533207E-4	up	3.5385873	DMD	dystrophin [Source:HGNC Symbol;Acc:2928]
ENSG00000183914	0.017544618	up	4.0445676	DNAH2	dynein, axonemal, heavy chain 2 [Source:HGNC Symbol;Acc:2948]
ENSG00000118997	0.0064095734	up	2.5241086	DNAH7	dynein, axonemal, heavy chain 7 [Source:HGNC Symbol;Acc:18661]
ENSG00000179532	0.019114086	up	2.9004166	DNHD1	dynein heavy chain domain 1 [Source:HGNC Symbol;Acc:26532]
ENSG00000135905	0.014425632	up	2.1260695	DOCK10	dedicator of cytokinesis 10 [Source:HGNC Symbol;Acc:23479]
ENSG00000088387	7.917679E-6	up	2.3271885	DOCK9	dedicator of cytokinesis 9 [Source:HGNC Symbol;Acc:14132]
ENSG00000143196	0.004253907	up	5.1010847	DPT	dermatopontin [Source:HGNC Symbol;Acc:3011]
ENSG00000149295	0.0018803542	up	5.7562246	DRD2	dopamine receptor D2 [Source:HGNC Symbol;Acc:3023]
ENSG00000137857	0.0048083975	up	3.4152963	DUOX1	dual oxidase 1 [Source:HGNC Symbol;Acc:3062]
ENSG00000140254	0.015056599	up	4.058822	DUOXA1	dual oxidase maturation factor 1 [Source:HGNC Symbol;Acc:26507]
ENSG00000213686	0.008577973	up	2.0829077	DUSP8P1	dual specificity phosphatase 8 pseudogene 1 [Source:HGNC Symbol;Acc:3075]
ENSG00000215024	0.035511687	up	2.3605196	DUSP8P2	dual specificity phosphatase 8 pseudogene 2 [Source:HGNC Symbol;Acc:45001]
ENSG00000215065	7.548958E-4	up	3.0366166	DUSP8P4	dual specificity phosphatase 8 pseudogene 4 [Source:HGNC Symbol;Acc:45002]
ENSG00000130829	7.806952E-5	up	4.6311026	DUSP9	dual specificity phosphatase 9 [Source:HGNC Symbol;Acc:3076]
ENSG00000225171	0.011077557	up	5.1185193	DUTP6	deoxyuridine triphosphatase pseudogene 6 [Source:HGNC Symbol;Acc:39519]
ENSG00000224807	0.001857143	up	2.2136073	DUX4L9	double homeobox 4 like 9 [Source:HGNC Symbol;Acc:33855]
ENSG00000124205	0.005485733	up	5.36692	EDN3	endothelin 3 [Source:HGNC Symbol;Acc:3178]
ENSG00000136160	0.019946042	up	2.5558732	EDNRB	endothelin receptor type B [Source:HGNC Symbol;Acc:3180]
ENSG00000257907	0.0022289522	up	2.177867	EEF1A1P17	eukaryotic translation elongation factor 1 alpha 1 pseudogene 17 [Source:HGNC Symbol;Acc:37890]
ENSG00000183690	0.0055975136	up	2.1795022	EFHC2	EF-hand domain (C-terminal) containing 2 [Source:HGNC Symbol;Acc:26233]
ENSG00000164318	0.009013593	up	9.300407	EGFLAM	EGF-like, fibronectin type III and laminin G domains [Source:HGNC Symbol;Acc:26810]
ENSG00000224057	0.020484101	up	6.8404264	EGFR-AS1	EGFR antisense RNA 1 [Source:HGNC Symbol;Acc:40207]
ENSG00000225968	3.885352E-4	up	42.89358	ELFN1	extracellular leucine-rich repeat and fibronectin type III domain containing 1 [Source:HGNC Symbol;Acc:33154]
ENSG00000110675	6.150652E-4	up	2.3922744	ELMOD1	ELMO/CED-12 domain containing 1 [Source:HGNC Symbol;Acc:25334]
ENSG00000164181	0.0023157762	up	2.8639317	ELOVL7	ELOVL fatty acid elongase 7 [Source:HGNC Symbol;Acc:26292]
ENSG00000125746	7.5412815E-4	up	2.0310342	EML2	echinoderm microtubule associated protein like 2 [Source:HGNC Symbol;Acc:18035]
ENSG00000164303	0.013308864	up	2.9255965	ENPP6	ectonucleotide pyrophosphatase/phosphodiesterase 6 [Source:HGNC Symbol;Acc:23409]
ENSG00000241278	0.032860823	up	3.1004016	ENPP7P4	ectonucleotide pyrophosphatase/phosphodiesterase 7 pseudogene 4 [Source:HGNC Symbol;Acc:48687]
ENSG00000188833	1.151044E-4	up	4.197773	ENTPD8	ectonucleoside triphosphate diphosphohydrolase 8 [Source:HGNC Symbol;Acc:24860]
ENSG00000116016	1.5182015E-7	up	3.1022499	EPAS1	endothelial PAS domain protein 1 [Source:HGNC Symbol;Acc:3374]
ENSG00000095203	1.6987864E-5	up	2.4537165	EPB41L4B	erythrocyte membrane protein band 4.1 like 4B [Source:HGNC Symbol;Acc:19818]
ENSG00000070886	0.0046911933	up	19.353624	EPHA8	EPH receptor A8 [Source:HGNC Symbol;Acc:3391]
ENSG00000172031	0.002853232	up	2.2088346	EPHX4	epoxide hydrolase 4 [Source:HGNC Symbol;Acc:23758]
ENSG00000177106	0.001986691	up	3.7307072	EPS8L2	EPS8-like 2 [Source:HGNC Symbol;Acc:21296]
ENSG00000065361	0.0019892857	up	3.8731787	ERBB3	v-erb-b2 avian erythroblastic leukemia viral oncogene homolog 3 [Source:HGNC Symbol;Acc:3431]
ENSG00000178568	0.007897834	up	2.8891864	ERBB4	v-erb-b2 avian erythroblastic leukemia viral oncogene homolog 4 [Source:HGNC Symbol;Acc:3432]
ENSG00000187672	0.0011430954	up	3.7214613	ERC2	ELKS/RAB6-interacting/CAST family member 2 [Source:HGNC Symbol;Acc:31922]
ENSG00000187017	0.005461055	up	3.7356365	ESPN	espin [Source:HGNC Symbol;Acc:13281]
ENSG00000144488	2.4779065E-5	up	12.405851	ESPNL	espin-like [Source:HGNC Symbol;Acc:27937]
ENSG00000268869	0.0018935817	up	4.4915752	ESPNP	espin pseudogene [Source:HGNC Symbol;Acc:23285]
ENSG00000234197	0.042439364	up	2.9144688	ETV5-AS1	ETV5 antisense RNA 1 [Source:HGNC Symbol;Acc:40222]
ENSG00000187609	7.4011635E-4	up	2.1217327	EXD3	exonuclease 3'-5' domain containing 3 [Source:HGNC Symbol;Acc:26023]
ENSG00000110723	0.016044639	up	3.208638	EXPH5	exophilin 5 [Source:HGNC Symbol;Acc:30578]
ENSG00000213201	0.011533283	up	2.1699886	FABP5P10	fatty acid binding protein 5 pseudogene 10 [Source:HGNC Symbol;Acc:31066]
ENSG00000170231	0.004200581	up	4.332153	FABP6	fatty acid binding protein 6, ileal [Source:HGNC Symbol;Acc:3561]
ENSG00000185519	0.0020963498	up	3.3174162	FAM131C	family with sequence similarity 131, member C [Source:HGNC Symbol;Acc:26717]
ENSG00000114023	6.165765E-5	up	2.6476078	FAM162A	family with sequence similarity 162, member A [Source:HGNC Symbol;Acc:17865]
ENSG00000111879	0.034807142	up	2.6912072	FAM184A	family with sequence similarity 184, member A [Source:HGNC Symbol;Acc:20991]
ENSG00000104059	0.046307404	up	2.5126097	FAM189A1	family with sequence similarity 189, member A1 [Source:HGNC Symbol;Acc:29075]
ENSG00000163377	0.013606154	up	3.2878535	FAM19A4	family with sequence similarity 19 (chemokine (C-C motif)-like), member A4 [Source:HGNC Symbol;Acc:21591]
ENSG00000204860	5.455114E-4	up	3.4667628	FAM201A	family with sequence similarity 201, member A [Source:HGNC Symbol;Acc:27239]
ENSG00000205108	0.0032506224	up	2.5780785	FAM205A	family with sequence similarity 205, member A [Source:HGNC Symbol;Acc:41911]
ENSG00000145975	0.017046997	up	3.5545614	FAM217A	family with sequence similarity 217, member A [Source:HGNC Symbol;Acc:21362]
ENSG00000176007	0.0016825304	up	2.7161613	FAM220BP	family with sequence similarity 220, member B, pseudogene [Source:HGNC Symbol;Acc:23678]
ENSG00000173295	0.043032303	up	2.2472348	FAM86B3P	family with sequence similarity 86, member B3, pseudogene [Source:HGNC Symbol;Acc:44371]
ENSG00000116661	0.0027585768	up	2.4094117	FBXO2	F-box protein 2 [Source:HGNC Symbol;Acc:13581]
ENSG00000164049	0.0019702343	up	4.8307	FBXW12	F-box and WD repeat domain containing 12 [Source:HGNC Symbol;Acc:20729]
ENSG00000130475	0.026958138	up	2.4669967	FCHO1	FCH domain only 1 [Source:HGNC Symbol;Acc:29002]
ENSG00000088340	9.2508283E-4	up	7.6459017	FER1L4	fer-1-like 4 (C. elegans), pseudogene [Source:HGNC Symbol;Acc:15801]
ENSG00000139132	0.0065813973	up	3.738234	FGD4	FYVE, RhoGEF and PH domain containing 4 [Source:HGNC Symbol;Acc:19125]
ENSG00000118972	0.0070954175	up	3.8722591	FGF23	fibroblast growth factor 23 [Source:HGNC Symbol;Acc:3680]
ENSG00000137441	0.012518476	up	3.5134664	FGFBP2	fibroblast growth factor binding protein 2 [Source:HGNC Symbol;Acc:29451]
ENSG00000077800	0.008832623	up	2.4466333	FKBP6	FK506 binding protein 6, 36kDa [Source:HGNC Symbol;Acc:3722]
ENSG00000272268	0.032903	up	3.0403779	FLJ30594	HCG1990367; Putative uncharacterized protein DKFZp761K2322; Putative uncharacterized protein FLJ30594; cDNA FLJ30594 fis, clone BRAWH2008903 [Source:UniProtKB/TrEMBL;Acc:Q96NM1]
ENSG00000126500	3.9590485E-4	up	21.660019	FLRT1	fibronectin leucine rich transmembrane protein 1 [Source:HGNC Symbol;Acc:3760]
ENSG00000184922	0.0011986278	up	2.058348	FMNL1	formin-like 1 [Source:HGNC Symbol;Acc:1212]
ENSG00000110195	7.767966E-4	up	5.904315	FOLR1	folate receptor 1 (adult) [Source:HGNC Symbol;Acc:3791]
ENSG00000150893	0.020000018	up	2.0877352	FREM2	FRAS1 related extracellular matrix protein 2 [Source:HGNC Symbol;Acc:25396]
ENSG00000205097	0.04535822	up	3.7961555	FRG2	FSHD region gene 2 [Source:HGNC Symbol;Acc:19136]
ENSG00000070601	3.7172675E-4	up	17.95853	FRMPD1	FERM and PDZ domain containing 1 [Source:HGNC Symbol;Acc:29159]
ENSG00000170324	0.002147533	up	6.1894174	FRMPD2	FERM and PDZ domain containing 2 [Source:HGNC Symbol;Acc:28572]
ENSG00000260230	0.0036713253	up	2.4302635	FRRS1L	ferric-chelate reductase 1-like [Source:HGNC Symbol;Acc:1362]
ENSG00000168843	0.008188977	up	3.8270438	FSTL5	follistatin-like 5 [Source:HGNC Symbol;Acc:21386]
ENSG00000160282	0.004191284	up	2.6336257	FTCD	formimidoyltransferase cyclodeaminase [Source:HGNC Symbol;Acc:3974]
ENSG00000232368	1.3555761E-4	up	16.238367	FTLP2	ferritin, light polypeptide pseudogene 2 [Source:HGNC Symbol;Acc:4001]
ENSG00000180549	0.008616281	up	5.983835	FUT7	fucosyltransferase 7 (alpha (1,3) fucosyltransferase) [Source:HGNC Symbol;Acc:4018]
ENSG00000163251	0.002282207	up	2.211913	FZD5	frizzled family receptor 5 [Source:HGNC Symbol;Acc:4043]
ENSG00000166206	0.0057292474	up	2.5839841	GABRB3	gamma-aminobutyric acid (GABA) A receptor, beta 3 [Source:HGNC Symbol;Acc:4083]
ENSG00000187730	0.011187764	up	3.6581306	GABRD	gamma-aminobutyric acid (GABA) A receptor, delta [Source:HGNC Symbol;Acc:4084]
ENSG00000130222	0.0013382356	up	3.6276686	GADD45G	growth arrest and DNA-damage-inducible, gamma [Source:HGNC Symbol;Acc:4097]
ENSG00000110328	8.2356255E-6	up	5.5016046	GALNT18	UDP-N-acetyl-alpha-D-galactosamine:polypeptide N-acetylgalactosaminyltransferase 18 [Source:HGNC Symbol;Acc:30488]
ENSG00000236993	0.0018852825	up	3.6991112	GAPDHP21	glyceraldehyde 3 phosphate dehydrogenase pseudogene 21 [Source:HGNC Symbol;Acc:37773]
ENSG00000213376	0.0020242552	up	2.9858	GAPDHP71	glyceraldehyde-3-phosphate dehydrogenase pseudogene 71 [Source:HGNC Symbol;Acc:4149]
ENSG00000272695	0.017907135	up	2.974684	GAS6-AS2	GAS6 antisense RNA 2 (head to head) [Source:HGNC Symbol;Acc:43694]
ENSG00000171766	1.17377695E-5	up	5.800822	GATM	glycine amidinotransferase (L-arginine:glycine amidinotransferase) [Source:HGNC Symbol;Acc:4175]
ENSG00000154451	0.024151076	up	4.1373444	GBP5	guanylate binding protein 5 [Source:HGNC Symbol;Acc:19895]
ENSG00000131979	0.0012670042	up	2.1906507	GCH1	GTP cyclohydrolase 1 [Source:HGNC Symbol;Acc:4193]
ENSG00000106633	0.0010401723	up	2.678497	GCK	glucokinase (hexokinase 4) [Source:HGNC Symbol;Acc:4195]
ENSG00000084734	0.024503589	up	2.4175496	GCKR	glucokinase (hexokinase 4) regulator [Source:HGNC Symbol;Acc:4196]
ENSG00000237580	5.579834E-6	up	10.826788	GCSHP3	glycine cleavage system protein H (aminomethyl carrier) pseudogene 3 [Source:HGNC Symbol;Acc:43929]
ENSG00000124194	0.0383341	up	2.388288	GDAP1L1	ganglioside induced differentiation associated protein 1-like 1 [Source:HGNC Symbol;Acc:4213]
ENSG00000107623	3.558888E-11	up	207.38188	GDF10	growth differentiation factor 10 [Source:HGNC Symbol;Acc:4215]
ENSG00000153982	0.0015837589	up	2.2933545	GDPD1	glycerophosphodiester phosphodiesterase domain containing 1 [Source:HGNC Symbol;Acc:20883]
ENSG00000102886	4.1960986E-4	up	2.1591628	GDPD3	glycerophosphodiester phosphodiesterase domain containing 3 [Source:HGNC Symbol;Acc:28638]
ENSG00000131459	0.0173977	up	2.2325203	GFPT2	glutamine-fructose-6-phosphate transaminase 2 [Source:HGNC Symbol;Acc:4242]
ENSG00000146013	9.646984E-5	up	4.277848	GFRA3	GDNF family receptor alpha 3 [Source:HGNC Symbol;Acc:4245]
ENSG00000133475	1.6242922E-5	up	6.2461705	GGT2	gamma-glutamyltransferase 2 [Source:HGNC Symbol;Acc:4251]
ENSG00000099998	4.8973343E-5	up	30.505175	GGT5	gamma-glutamyltransferase 5 [Source:HGNC Symbol;Acc:4260]
ENSG00000183038	0.0076264692	up	3.4664972	GGTLC3	gamma-glutamyltransferase light chain 3 [Source:HGNC Symbol;Acc:33426]
ENSG00000010310	0.002252719	up	5.021309	GIPR	gastric inhibitory polypeptide receptor [Source:HGNC Symbol;Acc:4271]
ENSG00000165113	0.002097358	up	2.0285025	GKAP1	G kinase anchoring protein 1 [Source:HGNC Symbol;Acc:17496]
ENSG00000178445	7.5835733E-6	up	3.2711635	GLDC	glycine dehydrogenase (decarboxylating) [Source:HGNC Symbol;Acc:4313]
ENSG00000248590	0.027957005	up	2.0130653	GLDCP1	glycine dehydrogenase (decarboxylase) pseudogene 1 [Source:HGNC Symbol;Acc:4314]
ENSG00000109738	8.700904E-4	up	2.2091684	GLRB	glycine receptor, beta [Source:HGNC Symbol;Acc:4329]
ENSG00000135423	0.0018543768	up	2.453424	GLS2	glutaminase 2 (liver, mitochondrial) [Source:HGNC Symbol;Acc:29570]
ENSG00000235590	9.060112E-5	up	5.816822	GNAS-AS1	GNAS antisense RNA 1 [Source:HGNC Symbol;Acc:24872]
ENSG00000127928	0.011451833	up	2.933441	GNGT1	guanine nucleotide binding protein (G protein), gamma transducing activity polypeptide 1 [Source:HGNC Symbol;Acc:4411]
ENSG00000155265	0.006499188	up	2.5731637	GOLGA7B	golgin A7 family, member B [Source:HGNC Symbol;Acc:31668]
ENSG00000179938	0.017755173	up	2.8139439	GOLGA8J	golgin A8 family, member J [Source:HGNC Symbol;Acc:38650]
ENSG00000249931	0.013121755	up	2.2775803	GOLGA8K	golgin A8 family, member K [Source:HGNC Symbol;Acc:38652]
ENSG00000206127	0.022951808	up	2.3598604	GOLGA8O	golgin A8 family, member O [Source:HGNC Symbol;Acc:44406]
ENSG00000178115	0.039569423	up	2.305707	GOLGA8Q	golgin A8 family, member Q [Source:HGNC Symbol;Acc:44408]
ENSG00000261739	0.004269561	up	2.7729888	GOLGA8S	golgin A8 family, member S [Source:HGNC Symbol;Acc:44409]
ENSG00000261247	0.02203515	up	2.2302706	GOLGA8T	golgin A8 family, member T [Source:HGNC Symbol;Acc:44410]
ENSG00000174567	0.002499837	up	6.7011805	GOLT1A	golgi transport 1A [Source:HGNC Symbol;Acc:24766]
ENSG00000213420	4.2366904E-5	up	2.068776	GPC2	glypican 2 [Source:HGNC Symbol;Acc:4450]
ENSG00000150625	0.0040635853	up	18.148129	GPM6A	glycoprotein M6A [Source:HGNC Symbol;Acc:4460]
ENSG00000180264	0.021147693	up	2.3481736	GPR144	G protein-coupled receptor 144 [Source:HGNC Symbol;Acc:18651]
ENSG00000163328	6.7914394E-4	up	4.1568804	GPR155	G protein-coupled receptor 155 [Source:HGNC Symbol;Acc:22951]
ENSG00000151025	0.04102673	up	2.0989835	GPR158	G protein-coupled receptor 158 [Source:HGNC Symbol;Acc:23689]
ENSG00000173890	2.5103009E-5	up	2.6376674	GPR160	G protein-coupled receptor 160 [Source:HGNC Symbol;Acc:23693]
ENSG00000166073	1.9469291E-4	up	2.551875	GPR176	G protein-coupled receptor 176 [Source:HGNC Symbol;Acc:32370]
ENSG00000178623	0.0042119655	up	2.3099666	GPR35	G protein-coupled receptor 35 [Source:HGNC Symbol;Acc:4492]
ENSG00000167191	0.001696747	up	2.262293	GPRC5B	G protein-coupled receptor, family C, group 5, member B [Source:HGNC Symbol;Acc:13308]
ENSG00000167701	3.386113E-4	up	3.374769	GPT	glutamic-pyruvate transaminase (alanine aminotransferase) [Source:HGNC Symbol;Acc:4552]
ENSG00000115290	1.4219682E-4	up	5.0915494	GRB14	growth factor receptor-bound protein 14 [Source:HGNC Symbol;Acc:4565]
ENSG00000141449	0.011684228	up	3.3271263	GREB1L	growth regulation by estrogen in breast cancer-like [Source:HGNC Symbol;Acc:31042]
ENSG00000134317	1.6946695E-5	up	2.658385	GRHL1	grainyhead-like 1 (Drosophila) [Source:HGNC Symbol;Acc:17923]
ENSG00000120251	0.004762351	up	6.717594	GRIA2	glutamate receptor, ionotropic, AMPA 2 [Source:HGNC Symbol;Acc:4572]
ENSG00000152578	0.011308949	up	2.4686763	GRIA4	glutamate receptor, ionotropic, AMPA 4 [Source:HGNC Symbol;Acc:4574]
ENSG00000176884	0.003976752	up	2.9300575	GRIN1	glutamate receptor, ionotropic, N-methyl D-aspartate 1 [Source:HGNC Symbol;Acc:4584]
ENSG00000155974	0.0020899498	up	8.589328	GRIP1	glutamate receptor interacting protein 1 [Source:HGNC Symbol;Acc:18708]
ENSG00000186088	0.01556368	up	2.4703193	GSAP	gamma-secretase activating protein [Source:HGNC Symbol;Acc:28042]
ENSG00000073605	0.031865515	up	3.608089	GSDMB	gasdermin B [Source:HGNC Symbol;Acc:23690]
ENSG00000104518	5.6307134E-4	up	3.77023	GSDMD	gasdermin D [Source:HGNC Symbol;Acc:25697]
ENSG00000172986	0.0012601347	up	2.2288475	GXYLT2	glucoside xylosyltransferase 2 [Source:HGNC Symbol;Acc:33383]
ENSG00000130600	1.2677699E-5	up	10.272548	H19	H19, imprinted maternally expressed transcript (non-protein coding) [Source:HGNC Symbol;Acc:4713]
ENSG00000173805	0.009213268	up	2.1903605	HAP1	huntingtin-associated protein 1 [Source:HGNC Symbol;Acc:4812]
ENSG00000132702	0.018311735	up	2.1373744	HAPLN2	hyaluronan and proteoglycan link protein 2 [Source:HGNC Symbol;Acc:17410]
ENSG00000187664	5.2218114E-5	up	2.0265841	HAPLN4	hyaluronan and proteoglycan link protein 4 [Source:HGNC Symbol;Acc:31357]
ENSG00000086506	0.005863026	up	2.650995	HBQ1	hemoglobin, theta 1 [Source:HGNC Symbol;Acc:4833]
ENSG00000232940	5.8330974E-4	up	4.7523017	HCG25	HLA complex group 25 (non-protein coding) [Source:HGNC Symbol;Acc:20196]
ENSG00000144485	0.001245229	up	2.153513	HES6	hairy and enhancer of split 6 (Drosophila) [Source:HGNC Symbol;Acc:18254]
ENSG00000179111	1.7911459E-4	up	7.8781304	HES7	hairy and enhancer of split 7 (Drosophila) [Source:HGNC Symbol;Acc:15977]
ENSG00000167861	2.4127425E-7	up	4.330481	HID1	HID1 domain containing [Source:HGNC Symbol;Acc:15736]
ENSG00000124440	9.787927E-4	up	2.9659636	HIF3A	hypoxia inducible factor 3, alpha subunit [Source:HGNC Symbol;Acc:15825]
ENSG00000159399	3.700141E-5	up	2.0064523	HK2	hexokinase 2 [Source:HGNC Symbol;Acc:4923]
ENSG00000228612	0.044600237	up	3.0503674	HK2P1	hexokinase 2 pseudogene 1 [Source:HGNC Symbol;Acc:4924]
ENSG00000108924	4.7511968E-4	up	2.1067495	HLF	hepatic leukemia factor [Source:HGNC Symbol;Acc:4977]
ENSG00000251566	0.002801701	up	2.2599444	HMGB1P35	high mobility group box 1 pseudogene 35 [Source:HGNC Symbol;Acc:39175]
ENSG00000146151	6.603587E-4	up	2.1970227	HMGCLL1	3-hydroxymethyl-3-methylglutaryl-CoA lyase-like 1 [Source:HGNC Symbol;Acc:21359]
ENSG00000188816	5.643148E-4	up	6.4375024	HMX2	H6 family homeobox 2 [Source:HGNC Symbol;Acc:5018]
ENSG00000239345	0.0012353157	up	2.120461	HNRNPA1P26	heterogeneous nuclear ribonucleoprotein A1 pseudogene 26 [Source:HGNC Symbol;Acc:39544]
ENSG00000229534	0.006173198	up	2.0204568	HNRNPA1P53	heterogeneous nuclear ribonucleoprotein A1 pseudogene 53 [Source:HGNC Symbol;Acc:48783]
ENSG00000134709	0.02370061	up	2.6365013	HOOK1	hook microtubule-tethering protein 1 [Source:HGNC Symbol;Acc:19884]
ENSG00000128645	0.024005992	up	2.376753	HOXD1	homeobox D1 [Source:HGNC Symbol;Acc:5132]
ENSG00000101180	2.3397819E-5	up	3.1125686	HRH3	histamine receptor H3 [Source:HGNC Symbol;Acc:5184]
ENSG00000135116	6.274054E-4	up	4.4671764	HRK	harakiri, BCL2 interacting protein (contains only BH3 domain) [Source:HGNC Symbol;Acc:5185]
ENSG00000122254	1.7328604E-6	up	6.1242085	HS3ST2	heparan sulfate (glucosamine) 3-O-sulfotransferase 2 [Source:HGNC Symbol;Acc:5195]
ENSG00000176387	0.014786135	up	3.451576	HSD11B2	hydroxysteroid (11-beta) dehydrogenase 2 [Source:HGNC Symbol;Acc:5209]
ENSG00000102878	0.012472845	up	3.9220889	HSF4	heat shock transcription factor 4 [Source:HGNC Symbol;Acc:5227]
ENSG00000181359	7.033887E-4	up	2.000574	HSP90AA6P	heat shock protein 90kDa alpha (cytosolic), class A member 6, pseudogene [Source:HGNC Symbol;Acc:32536]
ENSG00000165868	1.6331397E-6	up	5.099984	HSPA12A	heat shock 70kDa protein 12A [Source:HGNC Symbol;Acc:19022]
ENSG00000204389	1.0681935E-5	up	3.0247931	HSPA1A	heat shock 70kDa protein 1A [Source:HGNC Symbol;Acc:5232]
ENSG00000204388	2.0742054E-5	up	2.9990768	HSPA1B	heat shock 70kDa protein 1B [Source:HGNC Symbol;Acc:5233]
ENSG00000164070	0.0010505241	up	2.7267609	HSPA4L	heat shock 70kDa protein 4-like [Source:HGNC Symbol;Acc:17041]
ENSG00000234176	7.82111E-5	up	2.6749315	HSPA8P1	heat shock 70kDa protein 8 pseudogene 1 [Source:HGNC Symbol;Acc:5245]
ENSG00000219395	0.029376213	up	3.9284492	HSPA8P15	heat shock 70kDa protein 8 pseudogene 15 [Source:HGNC Symbol;Acc:44930]
ENSG00000256356	0.044919796	up	2.199285	HSPA8P5	heat shock 70kDa protein 8 pseudogene 5 [Source:HGNC Symbol;Acc:44920]
ENSG00000224773	0.010293153	up	2.716191	HSPA8P7	heat shock 70kDa protein 8 pseudogene 7 [Source:HGNC Symbol;Acc:44922]
ENSG00000241478	0.037754994	up	3.830315	HSPA8P9	heat shock 70kDa protein 8 pseudogene 9 [Source:HGNC Symbol;Acc:44924]
ENSG00000114378	0.001259593	up	2.2634747	HYAL1	hyaluronoglucosaminidase 1 [Source:HGNC Symbol;Acc:5320]
ENSG00000003147	9.790752E-5	up	3.401638	ICA1	islet cell autoantigen 1, 69kDa [Source:HGNC Symbol;Acc:5343]
ENSG00000105376	6.911187E-4	up	3.991365	ICAM5	intercellular adhesion molecule 5, telencephalin [Source:HGNC Symbol;Acc:5348]
ENSG00000244242	2.511287E-5	up	12.301598	IFITM10	interferon induced transmembrane protein 10 [Source:HGNC Symbol;Acc:40022]
ENSG00000226677	0.010422578	up	2.4295127	IGBP1P1	immunoglobulin (CD79A) binding protein 1 pseudogene 1 [Source:HGNC Symbol;Acc:19709]
ENSG00000167244	9.500082E-8	up	16.357403	IGF2	insulin-like growth factor 2 (somatomedin A) [Source:HGNC Symbol;Acc:5466]
ENSG00000099869	3.7695488E-6	up	18.11032	IGF2-AS	IGF2 antisense RNA [Source:HGNC Symbol;Acc:14062]
ENSG00000137142	6.6923676E-5	up	2.9578464	IGFBPL1	insulin-like growth factor binding protein-like 1 [Source:HGNC Symbol;Acc:20081]
ENSG00000152580	0.043859422	up	2.3846695	IGSF10	immunoglobulin superfamily, member 10 [Source:HGNC Symbol;Acc:26384]
ENSG00000185811	1.2703953E-4	up	5.245908	IKZF1	IKAROS family zinc finger 1 (Ikaros) [Source:HGNC Symbol;Acc:13176]
ENSG00000168811	1.179707E-4	up	3.3395386	IL12A	interleukin 12A (natural killer cell stimulatory factor 1, cytotoxic lymphocyte maturation factor 1, p35) [Source:HGNC Symbol;Acc:5969]
ENSG00000081985	0.017260255	up	2.119256	IL12RB2	interleukin 12 receptor, beta 2 [Source:HGNC Symbol;Acc:5972]
ENSG00000145103	5.487791E-7	up	6.8538465	ILDR1	immunoglobulin-like domain containing receptor 1 [Source:HGNC Symbol;Acc:28741]
ENSG00000251521	9.477398E-7	up	11.137668	IMPA1P	inositol(myo)-1(or 4)-monophosphatase 1 pseudogene [Source:HGNC Symbol;Acc:33956]
ENSG00000141401	0.0030241355	up	5.5587006	IMPA2	inositol(myo)-1(or 4)-monophosphatase 2 [Source:HGNC Symbol;Acc:6051]
ENSG00000122641	6.8023504E-4	up	5.756745	INHBA	inhibin, beta A [Source:HGNC Symbol;Acc:6066]
ENSG00000224116	3.5419232E-6	up	9.131402	INHBA-AS1	INHBA antisense RNA 1 [Source:HGNC Symbol;Acc:40303]
ENSG00000139269	0.0011357462	up	13.483963	INHBE	inhibin, beta E [Source:HGNC Symbol;Acc:24029]
ENSG00000168918	4.466515E-4	up	3.1834252	INPP5D	inositol polyphosphate-5-phosphatase, 145kDa [Source:HGNC Symbol;Acc:6079]
ENSG00000129965	6.925093E-5	up	13.509017	INS-IGF2	INS-IGF2 readthrough [Source:HGNC Symbol;Acc:33527]
ENSG00000248099	0.0072620246	up	3.8092356	INSL3	insulin-like 3 (Leydig cell) [Source:HGNC Symbol;Acc:6086]
ENSG00000173404	3.9361703E-6	up	43.36661	INSM1	insulinoma-associated 1 [Source:HGNC Symbol;Acc:6090]
ENSG00000187608	0.015656173	up	4.098128	ISG15	ISG15 ubiquitin-like modifier [Source:HGNC Symbol;Acc:4053]
ENSG00000016082	4.1204717E-4	up	2.2150471	ISL1	ISL LIM homeobox 1 [Source:HGNC Symbol;Acc:6132]
ENSG00000184916	0.0022082455	up	2.7232041	JAG2	jagged 2 [Source:HGNC Symbol;Acc:6189]
ENSG00000105639	0.0016017866	up	2.2259305	JAK3	Janus kinase 3 [Source:HGNC Symbol;Acc:6193]
ENSG00000153814	2.2845333E-4	up	3.4468665	JAZF1	JAZF zinc finger 1 [Source:HGNC Symbol;Acc:28917]
ENSG00000104369	0.00363524	up	3.9625869	JPH1	junctophilin 1 [Source:HGNC Symbol;Acc:14201]
ENSG00000186994	0.032717053	up	3.1203315	KANK3	KN motif and ankyrin repeat domains 3 [Source:HGNC Symbol;Acc:24796]
ENSG00000230371	0.003349187	up	2.3886461	KARSP2	lysyl-tRNA synthetase pseudogene 2 [Source:HGNC Symbol;Acc:39208]
ENSG00000226534	0.0028879333	up	2.9673488	KB-1183D5.16
ENSG00000272954	0.0034911146	up	2.0207148	KB-1440D3.13
ENSG00000261087	0.018839953	up	2.4764156	KB-1460A1.5
ENSG00000197210	0.011198402	up	4.1814947	KB-1592A4.15
ENSG00000253633	1.8860478E-4	up	2.3263814	KB-1980E6.3	Uncharacterized protein [Source:UniProtKB/TrEMBL;Acc:E5RJZ6]
ENSG00000246263	0.019478684	up	2.0050564	KB-431C1.4
ENSG00000253696	0.047006942	up	3.4636862	KBTBD11-OT1	KBTBD11 overlapping transcript 1 (non-protein coding) [Source:HGNC Symbol;Acc:49147]
ENSG00000158445	0.015147956	up	2.4138262	KCNB1	potassium voltage-gated channel, Shab-related subfamily, member 1 [Source:HGNC Symbol;Acc:6231]
ENSG00000184611	2.8876037E-5	up	13.735623	KCNH7	potassium voltage-gated channel, subfamily H (eag-related), member 7 [Source:HGNC Symbol;Acc:18863]
ENSG00000187486	0.0013963368	up	8.628715	KCNJ11	potassium inwardly-rectifying channel, subfamily J, member 11 [Source:HGNC Symbol;Acc:6257]
ENSG00000143603	1.8930409E-4	up	5.0433455	KCNN3	potassium intermediate/small conductance calcium-activated channel, subfamily N, member 3 [Source:HGNC Symbol;Acc:6292]
ENSG00000075043	0.0020440558	up	2.6734495	KCNQ2	potassium voltage-gated channel, KQT-like subfamily, member 2 [Source:HGNC Symbol;Acc:6296]
ENSG00000117013	0.033319335	up	2.7070317	KCNQ4	potassium voltage-gated channel, KQT-like subfamily, member 4 [Source:HGNC Symbol;Acc:6298]
ENSG00000162687	0.010708166	up	2.157715	KCNT2	potassium channel, subfamily T, member 2 [Source:HGNC Symbol;Acc:18866]
ENSG00000107077	1.6524666E-5	up	2.2465885	KDM4C	lysine (K)-specific demethylase 4C [Source:HGNC Symbol;Acc:17071]
ENSG00000179698	0.03562825	up	3.7894037	KIAA1875	KIAA1875 [Source:HGNC Symbol;Acc:26959]
ENSG00000213213	2.7350505E-4	up	2.2578883	KIAA1984	KIAA1984 [Source:HGNC Symbol;Acc:28236]
ENSG00000136883	0.0482291	up	2.9485128	KIF12	kinesin family member 12 [Source:HGNC Symbol;Acc:21495]
ENSG00000196169	5.976262E-4	up	4.5741644	KIF19	kinesin family member 19 [Source:HGNC Symbol;Acc:26735]
ENSG00000130294	6.9129264E-6	up	3.908247	KIF1A	kinesin family member 1A [Source:HGNC Symbol;Acc:888]
ENSG00000168280	0.0028059979	up	2.0840049	KIF5C	kinesin family member 5C [Source:HGNC Symbol;Acc:6325]
ENSG00000227398	0.001179912	up	2.1491632	KIF9-AS1	KIF9 antisense RNA 1 [Source:HGNC Symbol;Acc:26822]
ENSG00000119138	8.4986456E-4	up	2.7953718	KLF9	Kruppel-like factor 9 [Source:HGNC Symbol;Acc:1123]
ENSG00000146021	0.013089059	up	2.0702384	KLHL3	kelch-like family member 3 [Source:HGNC Symbol;Acc:6354]
ENSG00000186231	0.0014555219	up	3.2138643	KLHL32	kelch-like family member 32 [Source:HGNC Symbol;Acc:21221]
ENSG00000131650	0.021122374	up	2.1084235	KREMEN2	kringle containing transmembrane protein 2 [Source:HGNC Symbol;Acc:18797]
ENSG00000258951	0.0073753195	up	3.1352162	KRT18P7	keratin 18 pseudogene 7 [Source:HGNC Symbol;Acc:20283]
ENSG00000205867	0.016131878	up	2.5634475	KRTAP5-2	keratin associated protein 5-2 [Source:HGNC Symbol;Acc:23597]
ENSG00000254997	0.010793268	up	2.6117654	KRTAP5-9	keratin associated protein 5-9 [Source:HGNC Symbol;Acc:23604]
ENSG00000185513	0.016947655	up	2.4237363	L3MBTL1	l(3)mbt-like 1 (Drosophila) [Source:HGNC Symbol;Acc:15905]
ENSG00000262528	0.013977546	up	2.056167	LA16c-349E10.1
ENSG00000089692	0.0028592485	up	3.1138017	LAG3	lymphocyte-activation gene 3 [Source:HGNC Symbol;Acc:6476]
ENSG00000101680	5.914553E-4	up	2.3062775	LAMA1	laminin, alpha 1 [Source:HGNC Symbol;Acc:6481]
ENSG00000053747	0.003970291	up	4.9955497	LAMA3	laminin, alpha 3 [Source:HGNC Symbol;Acc:6483]
ENSG00000130702	5.9176177E-6	up	2.627676	LAMA5	laminin, alpha 5 [Source:HGNC Symbol;Acc:6485]
ENSG00000179528	3.321498E-4	up	3.1452668	LBX2	ladybird homeobox 2 [Source:HGNC Symbol;Acc:15525]
ENSG00000257702	0.0048333607	up	2.6998854	LBX2-AS1	LBX2 antisense RNA 1 [Source:HGNC Symbol;Acc:25136]
ENSG00000177984	0.016478045	up	5.5071144	LCN15	lipocalin 15 [Source:HGNC Symbol;Acc:33777]
ENSG00000214402	0.010453092	up	2.9673486	LCNL1	lipocalin-like 1 [Source:HGNC Symbol;Acc:34436]
ENSG00000169744	6.2304456E-4	up	2.292213	LDB2	LIM domain binding 2 [Source:HGNC Symbol;Acc:6533]
ENSG00000243709	0.031356886	up	3.2097616	LEFTY1	left-right determination factor 1 [Source:HGNC Symbol;Acc:6552]
ENSG00000143768	4.7641366E-5	up	4.6845083	LEFTY2	left-right determination factor 2 [Source:HGNC Symbol;Acc:3122]
ENSG00000116678	0.0055570095	up	2.6338055	LEPR	leptin receptor [Source:HGNC Symbol;Acc:6554]
ENSG00000168961	0.00811688	up	2.3386583	LGALS9	lectin, galactoside-binding, soluble, 9 [Source:HGNC Symbol;Acc:6570]
ENSG00000072163	0.0065390775	up	2.7781522	LIMS2	LIM and senescent cell antigen-like domains 2 [Source:HGNC Symbol;Acc:16084]
ENSG00000187772	0.022302259	up	2.2669933	LIN28B	lin-28 homolog B (C. elegans) [Source:HGNC Symbol;Acc:32207]
ENSG00000196972	0.026487667	up	2.3226316	LINC00087	long intergenic non-protein coding RNA 87 [Source:HGNC Symbol;Acc:34500]
ENSG00000231976	0.04156898	up	3.7001352	LINC00202-2	long intergenic non-protein coding RNA 202-2 [Source:HGNC Symbol;Acc:44917]
ENSG00000225127	0.02496694	up	5.3089314	LINC00237	long intergenic non-protein coding RNA 237 [Source:HGNC Symbol;Acc:38166]
ENSG00000235823	4.4988137E-6	up	2.5170321	LINC00263	long intergenic non-protein coding RNA 263 [Source:HGNC Symbol;Acc:28060]
ENSG00000149656	0.03780055	up	2.0297837	LINC00266-1	long intergenic non-protein coding RNA 266-1 [Source:HGNC Symbol;Acc:16202]
ENSG00000225511	0.017806046	up	2.6640193	LINC00475	long intergenic non-protein coding RNA 475 [Source:HGNC Symbol;Acc:23569]
ENSG00000146666	0.03767042	up	2.185476	LINC00525	long intergenic non-protein coding RNA 525 [Source:HGNC Symbol;Acc:40290]
ENSG00000186369	0.040269673	up	2.751364	LINC00643	long intergenic non-protein coding RNA 643 [Source:HGNC Symbol;Acc:44296]
ENSG00000231711	0.006221232	up	3.3407896	LINC00899	long intergenic non-protein coding RNA 899 [Source:HGNC Symbol;Acc:48583]
ENSG00000259218	0.0010925976	up	3.037488	LINC00928	long intergenic non-protein coding RNA 928 [Source:HGNC Symbol;Acc:27535]
ENSG00000226091	0.03364236	up	3.0447695	LINC00937	long intergenic non-protein coding RNA 937 [Source:HGNC Symbol;Acc:48629]
ENSG00000242516	0.024858357	up	2.5766904	LINC00960	long intergenic non-protein coding RNA 960 [Source:HGNC Symbol;Acc:48710]
ENSG00000224081	4.912102E-4	up	2.4327374	LINC01057	long intergenic non-protein coding RNA 1057 [Source:HGNC Symbol;Acc:49057]
ENSG00000249378	0.0032247293	up	11.664519	LINC01060	long intergenic non-protein coding RNA 1060 [Source:HGNC Symbol;Acc:49081]
ENSG00000169783	0.0038977354	up	3.2798996	LINGO1	leucine rich repeat and Ig domain containing 1 [Source:HGNC Symbol;Acc:21205]
ENSG00000220008	0.0058693425	up	5.230938	LINGO3	leucine rich repeat and Ig domain containing 3 [Source:HGNC Symbol;Acc:21206]
ENSG00000073350	0.003747568	up	2.2429574	LLGL2	lethal giant larvae homolog 2 (Drosophila) [Source:HGNC Symbol;Acc:6629]
ENSG00000136944	8.140989E-5	up	4.084824	LMX1B	LIM homeobox transcription factor 1, beta [Source:HGNC Symbol;Acc:6654]
ENSG00000113083	1.17035444E-4	up	3.170145	LOX	lysyl oxidase [Source:HGNC Symbol;Acc:6664]
ENSG00000129951	0.0020676092	up	2.187951	LPPR3	hsa-mir-3187 [Source:miRBase;Acc:MI0014231]
ENSG00000117598	4.0966097E-6	up	2.260448	LPPR5	Lipid phosphate phosphatase-related protein type 5 [Source:UniProtKB/Swiss-Prot;Acc:Q32ZL2]
ENSG00000128011	3.916719E-4	up	2.8889048	LRFN1	leucine rich repeat and fibronectin type III domain containing 1 [Source:HGNC Symbol;Acc:29290]
ENSG00000156564	2.2314081E-4	up	4.3488994	LRFN2	leucine rich repeat and fibronectin type III domain containing 2 [Source:HGNC Symbol;Acc:21226]
ENSG00000186648	9.561537E-4	up	3.7777057	LRRC16B	leucine rich repeat containing 16B [Source:HGNC Symbol;Acc:20272]
ENSG00000159708	0.0047823433	up	3.951255	LRRC36	leucine rich repeat containing 36 [Source:HGNC Symbol;Acc:25615]
ENSG00000175928	3.3435944E-4	up	2.1872146	LRRN1	leucine rich repeat neuronal 1 [Source:HGNC Symbol;Acc:20980]
ENSG00000176204	0.016832998	up	3.7524643	LRRTM4	leucine rich repeat transmembrane neuronal 4 [Source:HGNC Symbol;Acc:19411]
ENSG00000130592	0.011313804	up	2.2249858	LSP1	lymphocyte-specific protein 1 [Source:HGNC Symbol;Acc:6707]
ENSG00000227507	0.009582984	up	4.9243226	LTB	lymphotoxin beta (TNF superfamily, member 3) [Source:HGNC Symbol;Acc:6711]
ENSG00000153714	0.0010029725	up	2.5453072	LURAP1L	leucine rich adaptor protein 1-like [Source:HGNC Symbol;Acc:31452]
ENSG00000187398	8.7406614E-4	up	3.2687619	LUZP2	leucine zipper protein 2 [Source:HGNC Symbol;Acc:23206]
ENSG00000124466	0.006326912	up	2.5523863	LYPD3	LY6/PLAUR domain containing 3 [Source:HGNC Symbol;Acc:24880]
ENSG00000177943	0.022951521	up	3.167384	MAMDC4	MAM domain containing 4 [Source:HGNC Symbol;Acc:24083]
ENSG00000180815	0.016930573	up	2.328094	MAP3K15	mitogen-activated protein kinase kinase kinase 15 [Source:HGNC Symbol;Acc:31689]
ENSG00000197442	9.2079345E-4	up	2.1867757	MAP3K5	mitogen-activated protein kinase kinase kinase 5 [Source:HGNC Symbol;Acc:6857]
ENSG00000184368	8.452078E-4	up	2.3243535	MAP7D2	MAP7 domain containing 2 [Source:HGNC Symbol;Acc:25899]
ENSG00000181085	0.0080827	up	5.474674	MAPK15	mitogen-activated protein kinase 15 [Source:HGNC Symbol;Acc:24667]
ENSG00000215179	0.030919377	up	3.829038	MAPK6PS4	mitogen-activated protein kinase 6 pseudogene 4 [Source:HGNC Symbol;Acc:18456]
ENSG00000186868	2.806561E-4	up	3.8835826	MAPT	microtubule-associated protein tau [Source:HGNC Symbol;Acc:6893]
ENSG00000144583	0.0026276398	up	2.2281177	MARCH4	membrane-associated ring finger (C3HC4) 4, E3 ubiquitin protein ligase [Source:HGNC Symbol;Acc:29269]
ENSG00000139793	0.02061912	up	2.277659	MBNL2	muscleblind-like splicing regulator 2 [Source:HGNC Symbol;Acc:16746]
ENSG00000197971	0.02001967	up	6.13882	MBP	myelin basic protein [Source:HGNC Symbol;Acc:6925]
ENSG00000235280	2.2721445E-4	up	3.260518	MCF2L-AS1	MCF2L antisense RNA 1 [Source:HGNC Symbol;Acc:39825]
ENSG00000215424	0.044875048	up	2.0111144	MCM3AP-AS1	MCM3AP antisense RNA 1 [Source:HGNC Symbol;Acc:16417]
ENSG00000258399	0.030134667	up	4.293594	MEG8	maternally expressed 8 (non-protein coding) [Source:HGNC Symbol;Acc:14574]
ENSG00000223403	0.008050175	up	15.310136	MEG9	maternally expressed 9 (non-protein coding) [Source:HGNC Symbol;Acc:43874]
ENSG00000162591	6.4034502E-6	up	3.1187973	MEGF6	multiple EGF-like-domains 6 [Source:HGNC Symbol;Acc:3232]
ENSG00000226819	0.009821598	up	3.2114475	MEIS1-AS3	MEIS1 antisense RNA 3 [Source:HGNC Symbol;Acc:40369]
ENSG00000100060	3.8343327E-4	up	8.342529	MFNG	MFNG O-fucosylpeptide 3-beta-N-acetylglucosaminyltransferase [Source:HGNC Symbol;Acc:7038]
ENSG00000071073	0.0036876951	up	5.2039056	MGAT4A	mannosyl (alpha-1,3-)-glycoprotein beta-1,4-N-acetylglucosaminyltransferase, isozyme A [Source:HGNC Symbol;Acc:7047]
ENSG00000074416	0.0012179711	up	2.4272263	MGLL	monoglyceride lipase [Source:HGNC Symbol;Acc:17038]
ENSG00000225783	0.015997436	up	8.530647	MIAT	myocardial infarction associated transcript (non-protein coding) [Source:HGNC Symbol;Acc:33425]
ENSG00000100253	1.50740525E-5	up	9.100709	MIOX	myo-inositol oxygenase [Source:HGNC Symbol;Acc:14522]
ENSG00000221184	0.012157969	up	2.9244373	MIR1254-1	microRNA 1254-1 [Source:HGNC Symbol;Acc:35319]
ENSG00000199038	0.019405793	up	2.022121	MIR210	microRNA 210 [Source:HGNC Symbol;Acc:31587]
ENSG00000247095	5.7912617E-5	up	8.856276	MIR210HG	MIR210 host gene (non-protein coding) [Source:HGNC Symbol;Acc:39524]
ENSG00000207827	8.009408E-9	up	82.38712	MIR30A	microRNA 30a [Source:HGNC Symbol;Acc:31624]
ENSG00000199053	0.008100396	up	2.506491	MIR324	microRNA 324 [Source:HGNC Symbol;Acc:31767]
ENSG00000266398	0.0016114231	up	3.7725163	MIR3656	microRNA 3656 [Source:HGNC Symbol;Acc:38889]
ENSG00000265806	0.022149898	up	2.8703432	MIR4292	microRNA 4292 [Source:HGNC Symbol;Acc:38348]
ENSG00000176840	0.024680056	up	4.251714	MIR7-3HG	MIR7-3 host gene (non-protein coding) [Source:HGNC Symbol;Acc:30049]
ENSG00000143674	0.0014679638	up	3.4244907	MLK4	Mitogen-activated protein kinase kinase kinase MLK4 [Source:UniProtKB/Swiss-Prot;Acc:Q5TCX8]
ENSG00000198221	0.03744627	up	3.8492599	MLLT4-AS1	MLLT4 antisense RNA 1 (head to head) [Source:HGNC Symbol;Acc:21236]
ENSG00000009950	2.0978674E-4	up	3.2318776	MLXIPL	MLX interacting protein-like [Source:HGNC Symbol;Acc:12744]
ENSG00000185681	0.0023503017	up	3.1774504	MORN5	MORN repeat containing 5 [Source:HGNC Symbol;Acc:17841]
ENSG00000066382	0.011736481	up	2.3153744	MPPED2	metallophosphoesterase domain containing 2 [Source:HGNC Symbol;Acc:1180]
ENSG00000184350	0.0017878563	up	6.347778	MRGPRE	MAS-related GPR, member E [Source:HGNC Symbol;Acc:30694]
ENSG00000226416	0.0032350167	up	5.432895	MRPL23-AS1	MRPL23 antisense RNA 1 [Source:HGNC Symbol;Acc:42812]
ENSG00000138379	0.02651003	up	3.26599	MSTN	myostatin [Source:HGNC Symbol;Acc:4223]
ENSG00000003987	0.010855635	up	2.1067617	MTMR7	myotubularin related protein 7 [Source:HGNC Symbol;Acc:7454]
ENSG00000253245	0.037722383	up	2.1445355	MTND1P36	MT-ND1 pseudogene 36 [Source:HGNC Symbol;Acc:42086]
ENSG00000168412	0.0046577407	up	3.0848207	MTNR1A	melatonin receptor 1A [Source:HGNC Symbol;Acc:7463]
ENSG00000256618	0.0019681794	up	3.1437802	MTRNR2L1	MT-RNR2-like 1 [Source:HGNC Symbol;Acc:37155]
ENSG00000255633	0.008991562	up	3.499159	MTRNR2L9	MT-RNR2-like 9 (pseudogene) [Source:HGNC Symbol;Acc:37166]
ENSG00000117983	0.0024352996	up	7.810356	MUC5B	mucin 5B, oligomeric mucus/gel-forming [Source:HGNC Symbol;Acc:7516]
ENSG00000119950	3.3843736E-4	up	2.3319309	MXI1	MAX interactor 1, dimerization protein [Source:HGNC Symbol;Acc:7534]
ENSG00000136997	1.504566E-4	up	2.2064	MYC	v-myc avian myelocytomatosis viral oncogene homolog [Source:HGNC Symbol;Acc:7553]
ENSG00000116990	1.6965721E-4	up	4.2326665	MYCL	v-myc avian myelocytomatosis viral oncogene lung carcinoma derived homolog [Source:HGNC Symbol;Acc:7555]
ENSG00000134323	7.858854E-5	up	3.469809	MYCN	v-myc avian myelocytomatosis viral oncogene neuroblastoma derived homolog [Source:HGNC Symbol;Acc:7559]
ENSG00000144821	3.2608653E-4	up	2.5912087	MYH15	myosin, heavy chain 15 [Source:HGNC Symbol;Acc:31073]
ENSG00000091536	0.017311592	up	4.21363	MYO15A	myosin XVA [Source:HGNC Symbol;Acc:7594]
ENSG00000266714	0.010922796	up	3.7685463	MYO15B	myosin XVB pseudogene [Source:HGNC Symbol;Acc:14083]
ENSG00000136286	0.005218775	up	3.5395353	MYO1G	myosin IG [Source:HGNC Symbol;Acc:13880]
ENSG00000128833	3.663567E-4	up	2.9124622	MYO5C	myosin VC [Source:HGNC Symbol;Acc:7604]
ENSG00000137474	1.2022243E-4	up	3.7468562	MYO7A	myosin VIIA [Source:HGNC Symbol;Acc:7606]
ENSG00000196132	1.3851526E-4	up	2.211057	MYT1	myelin transcription factor 1 [Source:HGNC Symbol;Acc:7622]
ENSG00000186487	5.351475E-4	up	2.4069045	MYT1L	myelin transcription factor 1-like [Source:HGNC Symbol;Acc:7623]
ENSG00000263155	0.0037134336	up	2.5482295	MYZAP	myocardial zonula adherens protein [Source:HGNC Symbol;Acc:43444]
ENSG00000139597	0.0023224552	up	2.6678538	N4BP2L1	NEDD4 binding protein 2-like 1 [Source:HGNC Symbol;Acc:25037]
ENSG00000188613	2.2134852E-8	up	3.3611066	NANOS1	nanos homolog 1 (Drosophila) [Source:HGNC Symbol;Acc:23044]
ENSG00000130287	0.024379034	up	2.087231	NCAN	neurocan [Source:HGNC Symbol;Acc:2465]
ENSG00000176771	1.1244617E-4	up	5.5434375	NCKAP5	NCK-associated protein 5 [Source:HGNC Symbol;Acc:29847]
ENSG00000182636	0.015124969	up	2.1362965	NDN	necdin, melanoma antigen (MAGE) family member [Source:HGNC Symbol;Acc:7675]
ENSG00000185633	3.052392E-5	up	15.222979	NDUFA4L2	NADH dehydrogenase (ubiquinone) 1 alpha subcomplex, 4-like 2 [Source:HGNC Symbol;Acc:29836]
ENSG00000078114	0.002109909	up	8.202538	NEBL	nebulette [Source:HGNC Symbol;Acc:16932]
ENSG00000231920	2.7873891E-6	up	6.3027587	NEBL-AS1	NEBL antisense RNA 1 [Source:HGNC Symbol;Acc:44899]
ENSG00000140398	0.005417153	up	2.2978272	NEIL1	nei endonuclease VIII-like 1 (E. coli) [Source:HGNC Symbol;Acc:18448]
ENSG00000197168	0.0025766017	up	2.5365417	NEK5	NIMA-related kinase 5 [Source:HGNC Symbol;Acc:7748]
ENSG00000119408	4.068277E-5	up	2.1971662	NEK6	NIMA-related kinase 6 [Source:HGNC Symbol;Acc:7749]
ENSG00000165973	0.0017427324	up	3.1061347	NELL1	NEL-like 1 (chicken) [Source:HGNC Symbol;Acc:7750]
ENSG00000184613	2.4473986E-5	up	3.0234823	NELL2	NEL-like 2 (chicken) [Source:HGNC Symbol;Acc:7751]
ENSG00000204099	7.9303974E-4	up	2.841481	NEU4	sialidase 4 [Source:HGNC Symbol;Acc:21328]
ENSG00000107954	0.028073397	up	2.1291285	NEURL	neuralized homolog (Drosophila) [Source:HGNC Symbol;Acc:7761]
ENSG00000124257	0.0072162836	up	2.664692	NEURL2	neuralized homolog 2 (Drosophila) [Source:HGNC Symbol;Acc:16156]
ENSG00000162992	5.2804033E-5	up	3.9745357	NEUROD1	neuronal differentiation 1 [Source:HGNC Symbol;Acc:7762]
ENSG00000178403	3.042254E-5	up	58.30105	NEUROG2	neurogenin 2 [Source:HGNC Symbol;Acc:13805]
ENSG00000064300	0.0036147188	up	2.24799	NGFR	nerve growth factor receptor [Source:HGNC Symbol;Acc:7809]
ENSG00000165028	0.020845596	up	2.300537	NIPSNAP3B	nipsnap homolog 3B (C. elegans) [Source:HGNC Symbol;Acc:23641]
ENSG00000145506	0.0036019855	up	3.6554043	NKD2	naked cuticle homolog 2 (Drosophila) [Source:HGNC Symbol;Acc:17046]
ENSG00000157064	1.827109E-5	up	2.1040854	NMNAT2	nicotinamide nucleotide adenylyltransferase 2 [Source:HGNC Symbol;Acc:16789]
ENSG00000053438	8.180396E-4	up	2.5194173	NNAT	neuronatin [Source:HGNC Symbol;Acc:7860]
ENSG00000188747	0.0042395834	up	2.723994	NOXA1	NADPH oxidase activator 1 [Source:HGNC Symbol;Acc:10668]
ENSG00000015520	0.009672433	up	2.2645109	NPC1L1	NPC1-like 1 [Source:HGNC Symbol;Acc:7898]
ENSG00000215440	0.020136435	up	2.6347568	NPEPL1	aminopeptidase-like 1 [Source:HGNC Symbol;Acc:16244]
ENSG00000148734	7.6572667E-4	up	2.9280376	NPFFR1	neuropeptide FF receptor 1 [Source:HGNC Symbol;Acc:17425]
ENSG00000232492	0.028994225	up	4.7503347	NPM1P13	nucleophosmin 1 (nucleolar phosphoprotein B23, numatrin) pseudogene 13 [Source:HGNC Symbol;Acc:7915]
ENSG00000215086	0.005589407	up	3.3110378	NPM1P24	nucleophosmin 1 (nucleolar phosphoprotein B23, numatrin) pseudogene 24 [Source:HGNC Symbol;Acc:45097]
ENSG00000175206	0.0013204326	up	16.914848	NPPA	natriuretic peptide A [Source:HGNC Symbol;Acc:7939]
ENSG00000242349	0.015818333	up	3.5626943	NPPA-AS1	NPPA antisense RNA 1 [Source:HGNC Symbol;Acc:37635]
ENSG00000163273	0.020352976	up	4.886289	NPPC	natriuretic peptide C [Source:HGNC Symbol;Acc:7941]
ENSG00000106236	2.492642E-4	up	2.7718465	NPTX2	neuronal pentraxin II [Source:HGNC Symbol;Acc:7953]
ENSG00000116833	0.040938623	up	2.0891879	NR5A2	nuclear receptor subfamily 5, group A, member 2 [Source:HGNC Symbol;Acc:7984]
ENSG00000118257	2.041584E-4	up	3.1760292	NRP2	neuropilin 2 [Source:HGNC Symbol;Acc:8005]
ENSG00000152954	2.4391898E-5	up	4.428938	NRSN1	neurensin 1 [Source:HGNC Symbol;Acc:17881]
ENSG00000223705	0.012641513	up	2.095222	NSUN5P1	NOP2/Sun domain family, member 5 pseudogene 1 [Source:HGNC Symbol;Acc:19146]
ENSG00000142233	0.023625059	up	4.973366	NTN5	netrin 5 [Source:HGNC Symbol;Acc:25208]
ENSG00000148053	4.904771E-4	up	2.7374542	NTRK2	neurotrophic tyrosine kinase, receptor, type 2 [Source:HGNC Symbol;Acc:8032]
ENSG00000140876	0.00222878	up	2.05746	NUDT7	nudix (nucleoside diphosphate linked moiety X)-type motif 7 [Source:HGNC Symbol;Acc:8054]
ENSG00000144460	0.0020968667	up	7.1063943	NYAP2	neuronal tyrosine-phosphorylated phosphoinositide-3-kinase adaptor 2 [Source:HGNC Symbol;Acc:29291]
ENSG00000104044	0.0016825697	up	2.4535398	OCA2	oculocutaneous albinism II [Source:HGNC Symbol;Acc:8101]
ENSG00000229873	0.0020643368	up	2.0277758	OGFR-AS1	OGFR antisense RNA 1 [Source:HGNC Symbol;Acc:40724]
ENSG00000119547	0.015869558	up	2.2479343	ONECUT2	one cut homeobox 2 [Source:HGNC Symbol;Acc:8139]
ENSG00000116329	1.626534E-4	up	2.2945993	OPRD1	opioid receptor, delta 1 [Source:HGNC Symbol;Acc:8153]
ENSG00000168124	0.007807557	up	4.974935	OR1F1	olfactory receptor, family 1, subfamily F, member 1 [Source:HGNC Symbol;Acc:8194]
ENSG00000189398	0.013451355	up	2.0809052	OR7E12P	olfactory receptor, family 7, subfamily E, member 12 pseudogene [Source:HGNC Symbol;Acc:8383]
ENSG00000169918	2.2514748E-4	up	2.3404863	OTUD7A	OTU domain containing 7A [Source:HGNC Symbol;Acc:20718]
ENSG00000124507	0.015395161	up	2.7107372	PACSIN1	protein kinase C and casein kinase substrate in neurons 1 [Source:HGNC Symbol;Acc:8570]
ENSG00000171759	0.004796168	up	3.5080428	PAH	phenylalanine hydroxylase [Source:HGNC Symbol;Acc:8582]
ENSG00000101349	4.5086266E-4	up	3.3187494	PAK7	p21 protein (Cdc42/Rac)-activated kinase 7 [Source:HGNC Symbol;Acc:15916]
ENSG00000116183	0.042782087	up	2.113994	PAPPA2	pappalysin 2 [Source:HGNC Symbol;Acc:14615]
ENSG00000137819	4.307032E-4	up	3.2033827	PAQR5	progestin and adipoQ receptor family member V [Source:HGNC Symbol;Acc:29645]
ENSG00000185345	0.012095968	up	2.053847	PARK2	parkin RBR E3 ubiquitin protein ligase [Source:HGNC Symbol;Acc:8607]
ENSG00000180628	0.004834325	up	2.9030728	PCGF5	polycomb group ring finger 5 [Source:HGNC Symbol;Acc:28264]
ENSG00000140479	5.568418E-4	up	2.2821305	PCSK6	proprotein convertase subtilisin/kexin type 6 [Source:HGNC Symbol;Acc:8569]
ENSG00000105650	0.002881424	up	5.0381827	PDE4C	phosphodiesterase 4C, cAMP-specific [Source:HGNC Symbol;Acc:8782]
ENSG00000138735	0.008878886	up	2.1396608	PDE5A	phosphodiesterase 5A, cGMP-specific [Source:HGNC Symbol;Acc:8784]
ENSG00000095464	0.03232493	up	2.7609499	PDE6C	phosphodiesterase 6C, cGMP-specific, cone, alpha prime [Source:HGNC Symbol;Acc:8787]
ENSG00000145431	0.011958842	up	3.0863845	PDGFC	platelet derived growth factor C [Source:HGNC Symbol;Acc:8801]
ENSG00000185615	0.0074031483	up	4.5524197	PDIA2	protein disulfide isomerase family A, member 2 [Source:HGNC Symbol;Acc:14180]
ENSG00000152256	2.2092903E-4	up	5.7767696	PDK1	pyruvate dehydrogenase kinase, isozyme 1 [Source:HGNC Symbol;Acc:8809]
ENSG00000186862	1.7687591E-6	up	5.5722003	PDZD7	PDZ domain containing 7 [Source:HGNC Symbol;Acc:26257]
ENSG00000114268	2.3616383E-5	up	2.9711797	PFKFB4	6-phosphofructo-2-kinase/fructose-2,6-biphosphatase 4 [Source:HGNC Symbol;Acc:8875]
ENSG00000244433	0.006456578	up	3.5090423	PGBD4P7	piggyBac transposable element derived 4 pseudogene 7 [Source:HGNC Symbol;Acc:44074]
ENSG00000165434	0.007636125	up	2.1885817	PGM2L1	phosphoglucomutase 2-like 1 [Source:HGNC Symbol;Acc:20898]
ENSG00000056487	3.390628E-5	up	2.023842	PHF21B	PHD finger protein 21B [Source:HGNC Symbol;Acc:25161]
ENSG00000139289	9.846522E-6	up	4.2644315	PHLDA1	pleckstrin homology-like domain, family A, member 1 [Source:HGNC Symbol;Acc:8933]
ENSG00000168490	0.0013016869	up	3.8564475	PHYHIP	phytanoyl-CoA 2-hydroxylase interacting protein [Source:HGNC Symbol;Acc:16865]
ENSG00000259657	0.021478286	up	2.1937287	PIGHP1	phosphatidylinositol glycan anchor biosynthesis, class H pseudogene 1 [Source:HGNC Symbol;Acc:45152]
ENSG00000155629	6.893234E-5	up	3.029203	PIK3AP1	phosphoinositide-3-kinase adaptor protein 1 [Source:HGNC Symbol;Acc:30034]
ENSG00000171608	2.138542E-4	up	2.7010999	PIK3CD	phosphatidylinositol-4,5-bisphosphate 3-kinase, catalytic subunit delta [Source:HGNC Symbol;Acc:8977]
ENSG00000085514	0.021834318	up	2.2768857	PILRA	paired immunoglobin-like type 2 receptor alpha [Source:HGNC Symbol;Acc:20396]
ENSG00000179761	2.9541767E-4	up	3.3305292	PIPOX	pipecolic acid oxidase [Source:HGNC Symbol;Acc:17804]
ENSG00000125207	0.008287416	up	2.1267157	PIWIL1	piwi-like RNA-mediated gene silencing 1 [Source:HGNC Symbol;Acc:9007]
ENSG00000170927	0.0013517814	up	3.1603994	PKHD1	polycystic kidney and hepatic disease 1 (autosomal recessive) [Source:HGNC Symbol;Acc:9016]
ENSG00000220563	0.04823811	up	2.8049462	PKMP3	pyruvate kinase, muscle pseudogene 3 [Source:HGNC Symbol;Acc:44245]
ENSG00000057294	8.264799E-4	up	2.2743945	PKP2	plakophilin 2 [Source:HGNC Symbol;Acc:9024]
ENSG00000170965	0.012549267	up	3.2254965	PLAC1	placenta-specific 1 [Source:HGNC Symbol;Acc:9044]
ENSG00000114805	0.0010582558	up	3.176951	PLCH1	phospholipase C, eta 1 [Source:HGNC Symbol;Acc:29185]
ENSG00000149527	7.93677E-6	up	7.768769	PLCH2	phospholipase C, eta 2 [Source:HGNC Symbol;Acc:29037]
ENSG00000240891	0.009849715	up	3.2505503	PLCXD2	phosphatidylinositol-specific phospholipase C, X domain containing 2 [Source:HGNC Symbol;Acc:26462]
ENSG00000179598	0.0012867028	up	2.116847	PLD6	phospholipase D family, member 6 [Source:HGNC Symbol;Acc:30447]
ENSG00000166689	2.9176188E-4	up	5.8023825	PLEKHA7	pleckstrin homology domain containing, family A member 7 [Source:HGNC Symbol;Acc:27049]
ENSG00000171680	2.5462052E-5	up	3.0351675	PLEKHG5	pleckstrin homology domain containing, family G (with RhoGef domain) member 5 [Source:HGNC Symbol;Acc:29105]
ENSG00000167676	0.013008847	up	2.9383223	PLIN4	perilipin 4 [Source:HGNC Symbol;Acc:29393]
ENSG00000214456	0.0020902692	up	3.5471148	PLIN5	perilipin 5 [Source:HGNC Symbol;Acc:33196]
ENSG00000088970	0.020222005	up	2.4043198	PLK1S1	polo-like kinase 1 substrate 1 [Source:HGNC Symbol;Acc:15865]
ENSG00000185988	0.02513353	up	3.585934	PLK5	polo-like kinase 5 [Source:HGNC Symbol;Acc:27001]
ENSG00000130822	4.5458294E-4	up	2.5934825	PNCK	pregnancy up-regulated non-ubiquitously expressed CaM kinase [Source:HGNC Symbol;Acc:13415]
ENSG00000183837	0.04832171	up	2.1937456	PNMA3	paraneoplastic Ma antigen 3 [Source:HGNC Symbol;Acc:18742]
ENSG00000130653	0.0029741025	up	3.3944552	PNPLA7	patatin-like phospholipase domain containing 7 [Source:HGNC Symbol;Acc:24768]
ENSG00000128262	2.1220895E-4	up	4.9971137	POM121L9P	POM121 transmembrane nucleoporin-like 9, pseudogene [Source:HGNC Symbol;Acc:30080]
ENSG00000222036	0.024473201	up	3.184845	POTEG	POTE ankyrin domain family, member G [Source:HGNC Symbol;Acc:33896]
ENSG00000184486	0.0027598985	up	2.5571475	POU3F2	POU class 3 homeobox 2 [Source:HGNC Symbol;Acc:9215]
ENSG00000152192	0.0049863905	up	2.1665804	POU4F1	POU class 4 homeobox 1 [Source:HGNC Symbol;Acc:9218]
ENSG00000162407	7.202005E-5	up	2.537057	PPAP2B	phosphatidic acid phosphatase type 2B [Source:HGNC Symbol;Acc:9229]
ENSG00000155846	0.0014950059	up	2.117648	PPARGC1B	peroxisome proliferator-activated receptor gamma, coactivator 1 beta [Source:HGNC Symbol;Acc:30022]
ENSG00000143847	0.0030969724	up	6.0053453	PPFIA4	protein tyrosine phosphatase, receptor type, f polypeptide (PTPRF), interacting protein (liprin), alpha 4 [Source:HGNC Symbol;Acc:9248]
ENSG00000162148	6.0579064E-4	up	3.30967	PPP1R32	protein phosphatase 1, regulatory subunit 32 [Source:HGNC Symbol;Acc:28869]
ENSG00000119938	5.758251E-4	up	2.0347364	PPP1R3C	protein phosphatase 1, regulatory subunit 3C [Source:HGNC Symbol;Acc:9293]
ENSG00000219607	0.014631877	up	3.7182431	PPP1R3G	protein phosphatase 1, regulatory subunit 3G [Source:HGNC Symbol;Acc:14945]
ENSG00000124224	0.013697487	up	2.1419091	PPP4R1L	protein phosphatase 4, regulatory subunit 1-like [Source:HGNC Symbol;Acc:15755]
ENSG00000214140	2.409973E-4	up	2.097046	PRCD	progressive rod-cone degeneration [Source:HGNC Symbol;Acc:32528]
ENSG00000188783	0.007003359	up	3.0495405	PRELP	proline/arginine-rich end leucine-rich repeat protein [Source:HGNC Symbol;Acc:9357]
ENSG00000162409	0.0013155258	up	3.5383463	PRKAA2	protein kinase, AMP-activated, alpha 2 catalytic subunit [Source:HGNC Symbol;Acc:9377]
ENSG00000131791	0.0020696328	up	2.0049932	PRKAB2	protein kinase, AMP-activated, beta 2 non-catalytic subunit [Source:HGNC Symbol;Acc:9379]
ENSG00000239911	2.9403678E-4	up	2.2976449	PRKAG2-AS1	PRKAG2 antisense RNA 1 [Source:HGNC Symbol;Acc:40468]
ENSG00000126583	4.53535E-5	up	3.8078446	PRKCG	protein kinase C, gamma [Source:HGNC Symbol;Acc:9402]
ENSG00000100033	6.078997E-4	up	7.2231827	PRODH	proline dehydrogenase (oxidase) 1 [Source:HGNC Symbol;Acc:9453]
ENSG00000007062	5.749766E-4	up	4.586547	PROM1	prominin 1 [Source:HGNC Symbol;Acc:9454]
ENSG00000155066	0.017865203	up	2.1484416	PROM2	prominin 2 [Source:HGNC Symbol;Acc:20685]
ENSG00000117707	0.026797552	up	2.0210977	PROX1	prospero homeobox 1 [Source:HGNC Symbol;Acc:9459]
ENSG00000230461	3.2062348E-4	up	2.2251627	PROX1-AS1	PROX1 antisense RNA 1 [Source:HGNC Symbol;Acc:43656]
ENSG00000151006	0.0011563837	up	3.701915	PRSS53	protease, serine, 53 [Source:HGNC Symbol;Acc:34407]
ENSG00000237412	1.8259958E-5	up	15.265055	PRSS56	protease, serine, 56 [Source:HGNC Symbol;Acc:39433]
ENSG00000166450	0.00627665	up	2.854954	PRTG	protogenin [Source:HGNC Symbol;Acc:26373]
ENSG00000244694	0.03215793	up	2.7501698	PTCHD4	patched domain containing 4 [Source:HGNC Symbol;Acc:21345]
ENSG00000165983	1.5429426E-4	up	13.276312	PTER	phosphotriesterase related [Source:HGNC Symbol;Acc:9590]
ENSG00000107317	0.010703473	up	2.3281245	PTGDS	prostaglandin D2 synthase 21kDa (brain) [Source:HGNC Symbol;Acc:9592]
ENSG00000148344	0.011871339	up	2.2646022	PTGES	prostaglandin E synthase [Source:HGNC Symbol;Acc:9599]
ENSG00000160013	2.337454E-4	up	6.344269	PTGIR	prostaglandin I2 (prostacyclin) receptor (IP) [Source:HGNC Symbol;Acc:9602]
ENSG00000153707	1.4368018E-4	up	2.8507802	PTPRD	protein tyrosine phosphatase, receptor type, D [Source:HGNC Symbol;Acc:9668]
ENSG00000142949	6.5961276E-4	up	2.286661	PTPRF	protein tyrosine phosphatase, receptor type, F [Source:HGNC Symbol;Acc:9670]
ENSG00000080031	0.017704854	up	2.0883675	PTPRH	protein tyrosine phosphatase, receptor type, H [Source:HGNC Symbol;Acc:9672]
ENSG00000155093	8.876205E-5	up	2.0867836	PTPRN2	protein tyrosine phosphatase, receptor type, N polypeptide 2 [Source:HGNC Symbol;Acc:9677]
ENSG00000060656	2.1739879E-4	up	3.7691474	PTPRU	protein tyrosine phosphatase, receptor type, U [Source:HGNC Symbol;Acc:9683]
ENSG00000243323	0.014077453	up	3.6098335	PTPRVP	protein tyrosine phosphatase, receptor type, V, pseudogene [Source:HGNC Symbol;Acc:13421]
ENSG00000235333	0.043977376	up	2.021244	PVRIG2P	poliovirus receptor related immunoglobulin domain containing 2, pseudogene [Source:HGNC Symbol;Acc:48897]
ENSG00000147485	0.01628931	up	2.2926657	PXDNL	peroxidasin homolog (Drosophila)-like [Source:HGNC Symbol;Acc:26359]
ENSG00000115828	1.6861999E-5	up	3.3917887	QPCT	glutaminyl-peptide cyclotransferase [Source:HGNC Symbol;Acc:9753]
ENSG00000167964	1.2661028E-4	up	7.6891513	RAB26	RAB26, member RAS oncogene family [Source:HGNC Symbol;Acc:14259]
ENSG00000041353	8.350195E-5	up	26.455685	RAB27B	RAB27B, member RAS oncogene family [Source:HGNC Symbol;Acc:9767]
ENSG00000105649	4.6761023E-4	up	2.8518376	RAB3A	RAB3A, member RAS oncogene family [Source:HGNC Symbol;Acc:9777]
ENSG00000154917	8.531405E-5	up	3.04522	RAB6B	RAB6B, member RAS oncogene family [Source:HGNC Symbol;Acc:14902]
ENSG00000136828	0.0019345942	up	2.084943	RALGPS1	Ral GEF with PH domain and SH3 binding motif 1 [Source:HGNC Symbol;Acc:16851]
ENSG00000132329	0.004427778	up	2.0318608	RAMP1	receptor (G protein-coupled) activity modifying protein 1 [Source:HGNC Symbol;Acc:9843]
ENSG00000100302	0.0010767638	up	7.828922	RASD2	RASD family, member 2 [Source:HGNC Symbol;Acc:18229]
ENSG00000165105	0.0011276937	up	4.310126	RASEF	RAS and EF-hand domain containing [Source:HGNC Symbol;Acc:26464]
ENSG00000172575	0.012314426	up	4.6723804	RASGRP1	RAS guanyl releasing protein 1 (calcium and DAG-regulated) [Source:HGNC Symbol;Acc:9878]
ENSG00000068831	8.908719E-5	up	4.1248574	RASGRP2	RAS guanyl releasing protein 2 (calcium and DAG-regulated) [Source:HGNC Symbol;Acc:9879]
ENSG00000189431	0.027738973	up	3.1260514	RASSF10	Ras association (RalGDS/AF-6) domain family (N-terminal) member 10 [Source:HGNC Symbol;Acc:33984]
ENSG00000107551	4.1448162E-4	up	2.2991934	RASSF4	Ras association (RalGDS/AF-6) domain family member 4 [Source:HGNC Symbol;Acc:20793]
ENSG00000134438	0.0015503016	up	7.0039816	RAX	retina and anterior neural fold homeobox [Source:HGNC Symbol;Acc:18662]
ENSG00000107618	2.4636248E-7	up	20.214157	RBP3	retinol binding protein 3, interstitial [Source:HGNC Symbol;Acc:9921]
ENSG00000167771	5.4892764E-4	up	2.144629	RCOR2	REST corepressor 2 [Source:HGNC Symbol;Acc:27455]
ENSG00000164620	3.0653476E-4	up	2.2376301	RELL2	RELT-like 2 [Source:HGNC Symbol;Acc:26902]
ENSG00000165731	6.641895E-5	up	2.6399019	RET	ret proto-oncogene [Source:HGNC Symbol;Acc:9967]
ENSG00000128250	0.0059328135	up	2.869403	RFPL1	ret finger protein-like 1 [Source:HGNC Symbol;Acc:9977]
ENSG00000225465	7.6522934E-5	up	2.3912892	RFPL1S	RFPL1 antisense RNA 1 [Source:HGNC Symbol;Acc:9978]
ENSG00000205517	7.380237E-5	up	2.13853	RGL3	ral guanine nucleotide dissociation stimulator-like 3 [Source:HGNC Symbol;Acc:30282]
ENSG00000246763	0.015449142	up	3.2116969	RGMB-AS1	RGMB antisense RNA 1 [Source:HGNC Symbol;Acc:48666]
ENSG00000076344	0.00234509	up	2.670816	RGS11	regulator of G-protein signaling 11 [Source:HGNC Symbol;Acc:9993]
ENSG00000117152	5.452034E-5	up	2.175568	RGS4	regulator of G-protein signaling 4 [Source:HGNC Symbol;Acc:10000]
ENSG00000182901	8.311991E-4	up	4.5429196	RGS7	regulator of G-protein signaling 7 [Source:HGNC Symbol;Acc:10003]
ENSG00000103269	1.7394219E-6	up	2.1136115	RHBDL1	rhomboid, veinlet-like 1 (Drosophila) [Source:HGNC Symbol;Acc:10007]
ENSG00000104140	0.02744218	up	2.422738	RHOV	ras homolog family member V [Source:HGNC Symbol;Acc:18313]
ENSG00000158106	2.203458E-5	up	2.943244	RHPN1	rhophilin, Rho GTPase binding protein 1 [Source:HGNC Symbol;Acc:19973]
ENSG00000177181	2.5334093E-6	up	3.5846834	RIMKLA	ribosomal modification protein rimK-like family member A [Source:HGNC Symbol;Acc:28725]
ENSG00000117016	2.8096618E-5	up	2.8448498	RIMS3	regulating synaptic membrane exocytosis 3 [Source:HGNC Symbol;Acc:21292]
ENSG00000187994	0.0027930916	up	2.8007014	RINL	Ras and Rab interactor-like [Source:HGNC Symbol;Acc:24795]
ENSG00000263740	0.014445276	up	2.2621446	RN7SL4P	RNA, 7SL, cytoplasmic 4, pseudogene [Source:HGNC Symbol;Acc:10039]
ENSG00000265149	0.02699619	up	2.5120814	RN7SL669P	RNA, 7SL, cytoplasmic 669, pseudogene [Source:HGNC Symbol;Acc:46685]
ENSG00000207277	0.0040055937	up	2.5845485	RNA5SP284	RNA, 5S ribosomal pseudogene 284 [Source:HGNC Symbol;Acc:43184]
ENSG00000250853	0.013200246	up	2.1149218	RNF138P1	ring finger protein 138, E3 ubiquitin protein ligase pseudogene 1 [Source:HGNC Symbol;Acc:30342]
ENSG00000145428	3.787165E-4	up	2.0829928	RNF175	ring finger protein 175 [Source:HGNC Symbol;Acc:27735]
ENSG00000158286	0.015301046	up	2.7456825	RNF207	ring finger protein 207 [Source:HGNC Symbol;Acc:32947]
ENSG00000233198	0.0032176455	up	3.3058844	RNF224	ring finger protein 224 [Source:HGNC Symbol;Acc:41912]
ENSG00000231381	0.03683895	up	2.8182797	RNF2P1	ring finger protein 2 pseudogene 1 [Source:HGNC Symbol;Acc:33987]
ENSG00000212153	0.021529999	up	2.728385	RNU1-82P	RNA, U1 small nuclear 82, pseudogene [Source:HGNC Symbol;Acc:48424]
ENSG00000221571	0.007033399	up	3.5262914	RNU6ATAC35P	RNA, U6atac small nuclear 35, pseudogene [Source:HGNC Symbol;Acc:46934]
ENSG00000185008	1.9719393E-5	up	7.452156	ROBO2	roundabout, axon guidance receptor, homolog 2 (Drosophila) [Source:HGNC Symbol;Acc:10250]
ENSG00000244585	0.032744795	up	2.6204436	RPL12P33	ribosomal protein L12 pseudogene 33 [Source:HGNC Symbol;Acc:35696]
ENSG00000177350	0.016520817	up	2.3065133	RPL13AP3	ribosomal protein L13a pseudogene 3 [Source:HGNC Symbol;Acc:23539]
ENSG00000213179	0.014056428	up	2.0953507	RPL17P41	ribosomal protein L17 pseudogene 41 [Source:HGNC Symbol;Acc:36292]
ENSG00000237793	0.046231195	up	2.4054565	RPL18AP16	ribosomal protein L18a pseudogene 16 [Source:HGNC Symbol;Acc:36288]
ENSG00000213307	0.012731684	up	2.9430203	RPL18P11	ribosomal protein L18 pseudogene 11 [Source:HGNC Symbol;Acc:35742]
ENSG00000258613	1.5086528E-5	up	2.4848392	RPL21P7	ribosomal protein L21 pseudogene 7 [Source:HGNC Symbol;Acc:19772]
ENSG00000176054	1.7802308E-4	up	2.5834885	RPL23P2	ribosomal protein L23 pseudogene 2 [Source:HGNC Symbol;Acc:10324]
ENSG00000236735	9.933634E-5	up	9.251845	RPL31P63	ribosomal protein L31 pseudogene 63 [Source:HGNC Symbol;Acc:35666]
ENSG00000232858	0.022498941	up	3.04569	RPL34P27	ribosomal protein L34 pseudogene 27 [Source:HGNC Symbol;Acc:36369]
ENSG00000233747	0.002065721	up	3.1113937	RPL36AP13	ribosomal protein L36a pseudogene 13 [Source:HGNC Symbol;Acc:35877]
ENSG00000235828	8.1143645E-4	up	3.17668	RPL36AP26	ribosomal protein L36a pseudogene 26 [Source:HGNC Symbol;Acc:36758]
ENSG00000230364	0.0024044593	up	2.0123868	RPL4P3	ribosomal protein L4 pseudogene 3 [Source:HGNC Symbol;Acc:35773]
ENSG00000214535	0.011355419	up	2.1488316	RPS15AP1	ribosomal protein S15a pseudogene 1 [Source:HGNC Symbol;Acc:16598]
ENSG00000237668	0.0038531125	up	3.3604293	RPS15AP38	ribosomal protein S15a pseudogene 38 [Source:HGNC Symbol;Acc:36523]
ENSG00000236862	0.003936281	up	5.232508	RPS20P24	ribosomal protein S20 pseudogene 24 [Source:HGNC Symbol;Acc:36283]
ENSG00000242829	0.030991439	up	2.995136	RPS26P21	ribosomal protein S26 pseudogene 21 [Source:HGNC Symbol;Acc:36469]
ENSG00000240231	0.0039953003	up	2.1309676	RPS27P29	ribosomal protein S27 pseudogene 29 [Source:HGNC Symbol;Acc:36516]
ENSG00000166592	0.017133214	up	2.4986918	RRAD	Ras-related associated with diabetes [Source:HGNC Symbol;Acc:10446]
ENSG00000025039	1.1443914E-4	up	3.1277974	RRAGD	Ras-related GTP binding D [Source:HGNC Symbol;Acc:19903]
ENSG00000254656	5.258844E-5	up	3.0428386	RTL1	retrotransposon-like 1 [Source:HGNC Symbol;Acc:14665]
ENSG00000105784	1.17140815E-4	up	2.6739545	RUNDC3B	RUN domain containing 3B [Source:HGNC Symbol;Acc:30286]
ENSG00000239608	7.292398E-5	up	3.7630339	RUVBL1-AS1	RUVBL1 antisense RNA 1 [Source:HGNC Symbol;Acc:40514]
ENSG00000130066	0.033054516	up	2.3138804	SAT1	spermidine/spermine N1-acetyltransferase 1 [Source:HGNC Symbol;Acc:10540]
ENSG00000269490	0.024444921	up	5.058881	SBP1	SBP1; Uncharacterized protein [Source:UniProtKB/TrEMBL;Acc:Q1M2P6]
ENSG00000238795	0.0072442973	up	5.3190384	SCARNA12	small Cajal body-specific RNA 12 [Source:HGNC Symbol;Acc:32569]
ENSG00000105711	7.462593E-4	up	3.4516423	SCN1B	sodium channel, voltage-gated, type I, beta subunit [Source:HGNC Symbol;Acc:10586]
ENSG00000170616	0.0017968834	up	2.3109367	SCRT1	scratch homolog 1, zinc finger protein (Drosophila) [Source:HGNC Symbol;Acc:15950]
ENSG00000120341	1.2780691E-4	up	14.471515	SEC16B	SEC16 homolog B (S. cerevisiae) [Source:HGNC Symbol;Acc:30301]
ENSG00000196189	0.0023424155	up	2.6309626	SEMA4A	sema domain, immunoglobulin domain (Ig), transmembrane domain (TM) and short cytoplasmic domain, (semaphorin) 4A [Source:HGNC Symbol;Acc:10729]
ENSG00000167680	0.022224484	up	5.9522195	SEMA6B	sema domain, transmembrane domain (TM), and cytoplasmic domain, (semaphorin) 6B [Source:HGNC Symbol;Acc:10739]
ENSG00000108387	0.0020801008	up	2.3226733	SEPT4	septin 4 [Source:HGNC Symbol;Acc:9165]
ENSG00000163536	0.0013738472	up	2.8627226	SERPINI1	serpin peptidase inhibitor, clade I (neuroserpin), member 1 [Source:HGNC Symbol;Acc:8943]
ENSG00000225094	0.004358741	up	4.9300838	SETP20	SET pseudogene 20 [Source:HGNC Symbol;Acc:42939]
ENSG00000101049	0.018578684	up	3.8656218	SGK2	serum/glucocorticoid regulated kinase 2 [Source:HGNC Symbol;Acc:13900]
ENSG00000104205	0.02170186	up	2.6683722	SGK3	serum/glucocorticoid regulated kinase family, member 3 [Source:HGNC Symbol;Acc:10812]
ENSG00000189410	9.780034E-4	up	3.5908818	SH2D5	SH2 domain containing 5 [Source:HGNC Symbol;Acc:28819]
ENSG00000214193	0.0049491073	up	2.7165618	SH3D21	SH3 domain containing 21 [Source:HGNC Symbol;Acc:26236]
ENSG00000161681	0.008765289	up	2.4776402	SHANK1	SH3 and multiple ankyrin repeat domains 1 [Source:HGNC Symbol;Acc:15474]
ENSG00000162105	0.023605414	up	2.096408	SHANK2	SH3 and multiple ankyrin repeat domains 2 [Source:HGNC Symbol;Acc:14295]
ENSG00000267691	0.0013291154	up	3.1520734	SHC1P2	SHC (Src homology 2 domain containing) transforming protein 1 pseudogene 2 [Source:HGNC Symbol;Acc:10842]
ENSG00000187902	0.047945503	up	2.8684776	SHISA7	shisa family member 7 [Source:HGNC Symbol;Acc:35409]
ENSG00000146950	0.0011533581	up	2.4642472	SHROOM2	shroom family member 2 [Source:HGNC Symbol;Acc:630]
ENSG00000072858	0.023626888	up	2.8369358	SIDT1	SID1 transmembrane family, member 1 [Source:HGNC Symbol;Acc:25967]
ENSG00000142178	3.8886798E-4	up	2.6527176	SIK1	salt-inducible kinase 1 [Source:HGNC Symbol;Acc:11142]
ENSG00000089163	0.008970772	up	2.1546428	SIRT4	sirtuin 4 [Source:HGNC Symbol;Acc:14932]
ENSG00000139737	1.17788855E-4	up	2.167747	SLAIN1	SLAIN motif family, member 1 [Source:HGNC Symbol;Acc:26387]
ENSG00000112394	8.8793124E-5	up	3.7655807	SLC16A10	solute carrier family 16 (aromatic amino acid transporter), member 10 [Source:HGNC Symbol;Acc:17027]
ENSG00000152779	1.1750658E-7	up	40.281075	SLC16A12	solute carrier family 16, member 12 [Source:HGNC Symbol;Acc:23094]
ENSG00000163053	2.2403582E-4	up	2.0619304	SLC16A14	solute carrier family 16, member 14 [Source:HGNC Symbol;Acc:26417]
ENSG00000106688	2.4788248E-4	up	5.8933334	SLC1A1	solute carrier family 1 (neuronal/epithelial high affinity glutamate transporter, system Xag), member 1 [Source:HGNC Symbol;Acc:10939]
ENSG00000172940	3.0973618E-4	up	3.6584692	SLC22A13	solute carrier family 22 (organic anion/urate transporter), member 13 [Source:HGNC Symbol;Acc:8494]
ENSG00000259803	0.012160141	up	10.77453	SLC22A31	solute carrier family 22, member 31 [Source:HGNC Symbol;Acc:27091]
ENSG00000155886	0.018629242	up	6.719549	SLC24A2	solute carrier family 24 (sodium/potassium/calcium exchanger), member 2 [Source:HGNC Symbol;Acc:10976]
ENSG00000140284	5.5670744E-4	up	4.3949018	SLC27A2	solute carrier family 27 (fatty acid transporter), member 2 [Source:HGNC Symbol;Acc:10996]
ENSG00000174669	1.4822713E-4	up	2.0426881	SLC29A2	solute carrier family 29 (equilibrative nucleoside transporter), member 2 [Source:HGNC Symbol;Acc:11004]
ENSG00000164638	7.209464E-4	up	2.557553	SLC29A4	solute carrier family 29 (equilibrative nucleoside transporter), member 4 [Source:HGNC Symbol;Acc:23097]
ENSG00000146411	0.008749261	up	2.3681104	SLC2A12	solute carrier family 2 (facilitated glucose transporter), member 12 [Source:HGNC Symbol;Acc:18067]
ENSG00000181856	0.0017453264	up	2.6238174	SLC2A4	solute carrier family 2 (facilitated glucose transporter), member 4 [Source:HGNC Symbol;Acc:11009]
ENSG00000196660	0.0014444818	up	5.93517	SLC30A10	solute carrier family 30, member 10 [Source:HGNC Symbol;Acc:25355]
ENSG00000115194	0.0077930493	up	3.4593463	SLC30A3	solute carrier family 30 (zinc transporter), member 3 [Source:HGNC Symbol;Acc:11014]
ENSG00000198569	4.2437468E-4	up	5.480875	SLC34A3	solute carrier family 34 (type II sodium/phosphate contransporter), member 3 [Source:HGNC Symbol;Acc:20305]
ENSG00000182747	9.734527E-6	up	2.8872359	SLC35D3	solute carrier family 35, member D3 [Source:HGNC Symbol;Acc:15621]
ENSG00000143036	1.907448E-5	up	5.08997	SLC44A3	solute carrier family 44, member 3 [Source:HGNC Symbol;Acc:28689]
ENSG00000137968	0.004785353	up	2.1941419	SLC44A5	solute carrier family 44, member 5 [Source:HGNC Symbol;Acc:28524]
ENSG00000186198	1.8074343E-4	up	3.2659898	SLC51B	solute carrier family 51, beta subunit [Source:HGNC Symbol;Acc:29956]
ENSG00000105641	0.017147176	up	5.3636947	SLC5A5	solute carrier family 5 (sodium/iodide cotransporter), member 5 [Source:HGNC Symbol;Acc:11040]
ENSG00000072041	0.0031502193	up	2.1188123	SLC6A15	solute carrier family 6 (neutral amino acid transporter), member 15 [Source:HGNC Symbol;Acc:13621]
ENSG00000013293	0.008271615	up	3.065862	SLC7A14	solute carrier family 7, member 14 [Source:HGNC Symbol;Acc:29326]
ENSG00000099960	0.013409439	up	2.3803194	SLC7A4	solute carrier family 7, member 4 [Source:HGNC Symbol;Acc:11062]
ENSG00000260727	0.03251526	up	2.147038	SLC7A5P1	solute carrier family 7 (amino acid transporter light chain, L system), member 5 pseudogene 1 [Source:HGNC Symbol;Acc:29458]
ENSG00000118160	1.531245E-5	up	3.3245554	SLC8A2	solute carrier family 8 (sodium/calcium exchanger), member 2 [Source:HGNC Symbol;Acc:11069]
ENSG00000065923	0.0055311457	up	3.5984957	SLC9A7	solute carrier family 9, subfamily A (NHE7, cation proton antiporter 7), member 7 [Source:HGNC Symbol;Acc:17123]
ENSG00000101187	1.7087258E-4	up	2.7111838	SLCO4A1	solute carrier organic anion transporter family, member 4A1 [Source:HGNC Symbol;Acc:10953]
ENSG00000173930	4.047672E-4	up	6.605998	SLCO4C1	solute carrier organic anion transporter family, member 4C1 [Source:HGNC Symbol;Acc:23612]
ENSG00000187122	0.01410634	up	4.525388	SLIT1	slit homolog 1 (Drosophila) [Source:HGNC Symbol;Acc:11085]
ENSG00000165300	2.4107696E-5	up	2.0591943	SLITRK5	SLIT and NTRK-like family, member 5 [Source:HGNC Symbol;Acc:20295]
ENSG00000268182	6.007122E-4	up	3.8532255	SMIM17	small integral membrane protein 17 [Source:HGNC Symbol;Acc:27114]
ENSG00000214872	0.013091745	up	5.4548836	SMTNL1	smoothelin-like 1 [Source:HGNC Symbol;Acc:32394]
ENSG00000064692	0.038072348	up	4.322946	SNCAIP	synuclein, alpha interacting protein [Source:HGNC Symbol;Acc:11139]
ENSG00000212607	0.0093961805	up	2.1951423	SNORA45	small nucleolar RNA, H/ACA box 45 [Source:HGNC Symbol;Acc:32638]
ENSG00000207523	0.012331412	up	2.28988	SNORA66	small nucleolar RNA, H/ACA box 66 [Source:HGNC Symbol;Acc:10223]
ENSG00000238917	0.0019586966	up	2.3554888	SNORD10	small nucleolar RNA, C/D box 10 [Source:HGNC Symbol;Acc:32706]
ENSG00000239014	0.03494205	up	2.2160301	SNORD108	small nucleolar RNA, C/D box 108 [Source:HGNC Symbol;Acc:32772]
ENSG00000209042	2.1323067E-4	up	2.9718301	SNORD12C	small nucleolar RNA, C/D box 12C [Source:HGNC Symbol;Acc:10105]
ENSG00000202031	0.021063466	up	2.2255013	SNORD38A	small nucleolar RNA, C/D box 38A [Source:HGNC Symbol;Acc:30355]
ENSG00000238824	0.0043895664	up	3.2464108	snoU13	Small nucleolar RNA U13 [Source:RFAM;Acc:RF01210]
ENSG00000086300	0.005292258	up	2.5439205	SNX10	sorting nexin 10 [Source:HGNC Symbol;Acc:14974]
ENSG00000233218	0.009570063	up	2.3818996	SNX18P16	sorting nexin 18 pseudogene 16 [Source:HGNC Symbol;Acc:39624]
ENSG00000227568	0.015649049	up	2.213737	SNX18P26	sorting nexin 18 pseudogene 26 [Source:HGNC Symbol;Acc:39634]
ENSG00000172803	0.002026486	up	2.037698	SNX32	sorting nexin 32 [Source:HGNC Symbol;Acc:26423]
ENSG00000154556	5.793576E-4	up	11.710629	SORBS2	sorbin and SH3 domain containing 2 [Source:HGNC Symbol;Acc:24098]
ENSG00000184985	0.015283961	up	3.138333	SORCS2	sortilin-related VPS10 domain containing receptor 2 [Source:HGNC Symbol;Acc:16698]
ENSG00000171243	0.0041387836	up	2.7723806	SOSTDC1	sclerostin domain containing 1 [Source:HGNC Symbol;Acc:21748]
ENSG00000242808	0.041900408	up	2.4095452	SOX2-OT	SOX2 overlapping transcript (non-protein coding) [Source:HGNC Symbol;Acc:20209]
ENSG00000061656	1.6980605E-4	up	2.6714816	SPAG4	sperm associated antigen 4 [Source:HGNC Symbol;Acc:11214]
ENSG00000070182	7.573649E-5	up	3.1414511	SPTB	spectrin, beta, erythrocytic [Source:HGNC Symbol;Acc:11274]
ENSG00000160460	2.1970114E-5	up	2.8329904	SPTBN4	spectrin, beta, non-erythrocytic 4 [Source:HGNC Symbol;Acc:14896]
ENSG00000137767	0.0065141674	up	2.3186069	SQRDL	sulfide quinone reductase-like (yeast) [Source:HGNC Symbol;Acc:20390]
ENSG00000237911	0.023386808	up	2.2044392	SRP68P3	signal recognition particle 68kDa pseudogene 3 [Source:HGNC Symbol;Acc:30428]
ENSG00000139767	1.8881346E-4	up	4.3445683	SRRM4	serine/arginine repetitive matrix 4 [Source:HGNC Symbol;Acc:29389]
ENSG00000183473	0.043193165	up	3.5506978	SSTR3	somatostatin receptor 3 [Source:HGNC Symbol;Acc:11332]
ENSG00000115525	6.306735E-4	up	2.6450462	ST3GAL5	ST3 beta-galactoside alpha-2,3-sialyltransferase 5 [Source:HGNC Symbol;Acc:10872]
ENSG00000238250	7.8578974E-4	up	2.9976513	ST6GAL2-IT1	ST6GAL2 intronic transcript 1 (non-protein coding) [Source:HGNC Symbol;Acc:41380]
ENSG00000214188	8.852589E-4	up	2.273587	ST7-OT4	ST7 overlapping transcript 4 [Source:HGNC Symbol;Acc:18835]
ENSG00000111728	2.9307074E-4	up	5.7187634	ST8SIA1	ST8 alpha-N-acetyl-neuraminide alpha-2,8-sialyltransferase 1 [Source:HGNC Symbol;Acc:10869]
ENSG00000164211	0.0146383615	up	2.8300354	STARD4	StAR-related lipid transfer (START) domain containing 4 [Source:HGNC Symbol;Acc:18058]
ENSG00000113739	1.211215E-4	up	5.6571364	STC2	stanniocalcin 2 [Source:HGNC Symbol;Acc:11374]
ENSG00000169302	0.003224305	up	3.5436277	STK32A	serine/threonine kinase 32A [Source:HGNC Symbol;Acc:28317]
ENSG00000163116	0.0043457355	up	2.5126922	STPG2	sperm-tail PG-rich repeat containing 2 [Source:HGNC Symbol;Acc:28712]
ENSG00000166900	2.679951E-4	up	2.9117014	STX3	syntaxin 3 [Source:HGNC Symbol;Acc:11438]
ENSG00000145087	0.009838398	up	3.8095007	STXBP5L	syntaxin binding protein 5-like [Source:HGNC Symbol;Acc:30757]
ENSG00000196562	0.01796859	up	2.2787488	SULF2	sulfatase 2 [Source:HGNC Symbol;Acc:20392]
ENSG00000198075	7.1137396E-7	up	3.0070329	SULT1C4	sulfotransferase family, cytosolic, 1C, member 4 [Source:HGNC Symbol;Acc:11457]
ENSG00000235082	0.030189872	up	2.3821712	SUMO1P3	SUMO1 pseudogene 3 [Source:HGNC Symbol;Acc:33150]
ENSG00000099994	2.3563024E-7	up	33.603275	SUSD2	sushi domain containing 2 [Source:HGNC Symbol;Acc:30667]
ENSG00000008056	0.011270321	up	2.2535813	SYN1	synapsin I [Source:HGNC Symbol;Acc:11494]
ENSG00000163630	0.002597631	up	4.6215963	SYNPR	synaptoporin [Source:HGNC Symbol;Acc:16507]
ENSG00000139973	0.0019630971	up	2.6533933	SYT16	synaptotagmin XVI [Source:HGNC Symbol;Acc:23142]
ENSG00000143858	1.9827999E-4	up	2.7731636	SYT2	synaptotagmin II [Source:HGNC Symbol;Acc:11510]
ENSG00000213023	0.03613112	up	2.037094	SYT3	synaptotagmin III [Source:HGNC Symbol;Acc:11511]
ENSG00000129990	4.0981386E-4	up	2.3626318	SYT5	synaptotagmin V [Source:HGNC Symbol;Acc:11513]
ENSG00000149043	8.4545E-5	up	36.511356	SYT8	synaptotagmin VIII [Source:HGNC Symbol;Acc:19264]
ENSG00000142765	2.3384313E-5	up	2.3799455	SYTL1	synaptotagmin-like 1 [Source:HGNC Symbol;Acc:15584]
ENSG00000164458	0.005436753	up	3.823828	T	T, brachyury homolog (mouse) [Source:HGNC Symbol;Acc:11515]
ENSG00000138162	1.4693177E-5	up	2.6994734	TACC2	transforming, acidic coiled-coil containing protein 2 [Source:HGNC Symbol;Acc:11523]
ENSG00000144834	6.909074E-5	up	2.367556	TAGLN3	transgelin 3 [Source:HGNC Symbol;Acc:29868]
ENSG00000127366	0.026704626	up	4.708306	TAS2R5	taste receptor, type 2, member 5 [Source:HGNC Symbol;Acc:14912]
ENSG00000224226	0.017086321	up	2.5760624	TBC1D3B	TBC1 domain family, member 3B [Source:HGNC Symbol;Acc:27011]
ENSG00000234972	0.023513183	up	2.542952	TBC1D3C	TBC1 domain family, member 3C [Source:HGNC Symbol;Acc:24889]
ENSG00000185128	0.012327548	up	2.9120035	TBC1D3F	TBC1 domain family, member 3F [Source:HGNC Symbol;Acc:18257]
ENSG00000161583	0.011789466	up	2.6547816	TBC1D3G	TBC1 domain family, member 3G [Source:HGNC Symbol;Acc:29860]
ENSG00000242384	0.008148909	up	2.8148875	TBC1D3H	TBC1 domain family, member 3H [Source:HGNC Symbol;Acc:30708]
ENSG00000238283	0.0045321756	up	3.141194	TBC1D3P1	TBC1 domain family, member 3 pseudogene 1 [Source:HGNC Symbol;Acc:27445]
ENSG00000121075	0.0024387932	up	2.824149	TBX4	T-box 4 [Source:HGNC Symbol;Acc:11603]
ENSG00000184905	8.9201645E-4	up	3.956228	TCEAL2	transcription elongation factor A (SII)-like 2 [Source:HGNC Symbol;Acc:29818]
ENSG00000110719	0.0016394285	up	2.4333618	TCIRG1	T-cell, immune regulator 1, ATPase, H+ transporting, lysosomal V0 subunit A3 [Source:HGNC Symbol;Acc:11647]
ENSG00000173809	0.017577987	up	2.0870187	TDRD12	tudor domain containing 12 [Source:HGNC Symbol;Acc:25044]
ENSG00000204091	0.009646786	up	3.077841	TDRG1	testis development related 1 (non-protein coding) [Source:HGNC Symbol;Acc:43642]
ENSG00000180190	2.8281688E-4	up	2.2446141	TDRP	testis development related protein [Source:HGNC Symbol;Acc:26951]
ENSG00000088992	4.2682738E-4	up	2.9586241	TESC	tescalcin [Source:HGNC Symbol;Acc:26065]
ENSG00000198959	5.0671195E-5	up	2.5763946	TGM2	transglutaminase 2 [Source:HGNC Symbol;Acc:11778]
ENSG00000180176	0.00561045	up	15.251118	TH	tyrosine hydroxylase [Source:HGNC Symbol;Acc:11782]
ENSG00000144229	0.004547233	up	7.664915	THSD7B	thrombospondin, type I, domain containing 7B [Source:HGNC Symbol;Acc:29348]
ENSG00000105289	0.015230973	up	3.323953	TJP3	tight junction protein 3 [Source:HGNC Symbol;Acc:11829]
ENSG00000164342	0.03483508	up	3.3795965	TLR3	toll-like receptor 3 [Source:HGNC Symbol;Acc:11849]
ENSG00000187554	0.0154868495	up	4.665408	TLR5	toll-like receptor 5 [Source:HGNC Symbol;Acc:11851]
ENSG00000250349	9.686017E-4	up	5.303356	TM4SF2	Uncharacterized protein; cDNA FLJ59144, highly similar to Tetraspanin-7 [Source:UniProtKB/TrEMBL;Acc:B4E171]
ENSG00000057704	8.24117E-5	up	2.717349	TMCC3	transmembrane and coiled-coil domain family 3 [Source:HGNC Symbol;Acc:29199]
ENSG00000185332	0.023213955	up	7.646229	TMEM105	transmembrane protein 105 [Source:HGNC Symbol;Acc:26794]
ENSG00000166448	0.0014991846	up	2.7519433	TMEM130	transmembrane protein 130 [Source:HGNC Symbol;Acc:25429]
ENSG00000179292	0.009700196	up	2.4526742	TMEM151A	transmembrane protein 151A [Source:HGNC Symbol;Acc:28497]
ENSG00000152128	0.026809394	up	3.6192799	TMEM163	transmembrane protein 163 [Source:HGNC Symbol;Acc:25380]
ENSG00000163449	5.161711E-6	up	2.0968819	TMEM169	transmembrane protein 169 [Source:HGNC Symbol;Acc:25130]
ENSG00000205269	0.012114358	up	2.9550562	TMEM170B	transmembrane protein 170B [Source:HGNC Symbol;Acc:34244]
ENSG00000206140	0.0051930053	up	2.107413	TMEM191C	transmembrane protein 191C [Source:HGNC Symbol;Acc:33601]
ENSG00000198133	0.014598211	up	7.4640956	TMEM229B	transmembrane protein 229B [Source:HGNC Symbol;Acc:20130]
ENSG00000214597	0.0059423908	up	5.033403	TMEM249	transmembrane protein 249 [Source:HGNC Symbol;Acc:44155]
ENSG00000125355	0.017003117	up	2.143832	TMEM255A	transmembrane protein 255A [Source:HGNC Symbol;Acc:26086]
ENSG00000196932	0.013953488	up	2.0775855	TMEM26	transmembrane protein 26 [Source:HGNC Symbol;Acc:28550]
ENSG00000072954	0.0012918744	up	2.0701423	TMEM38A	transmembrane protein 38A [Source:HGNC Symbol;Acc:28462]
ENSG00000152078	0.0070332745	up	2.0755153	TMEM56	transmembrane protein 56 [Source:HGNC Symbol;Acc:26477]
ENSG00000125895	1.7951138E-4	up	4.432833	TMEM74B	transmembrane protein 74B [Source:HGNC Symbol;Acc:15893]
ENSG00000167874	8.2436233E-4	up	2.0810957	TMEM88	transmembrane protein 88 [Source:HGNC Symbol;Acc:32371]
ENSG00000205116	0.043691248	up	2.9746141	TMEM88B	transmembrane protein 88B [Source:HGNC Symbol;Acc:37099]
ENSG00000167664	4.278309E-4	up	3.0023003	TMIGD2	transmembrane and immunoglobulin domain containing 2 [Source:HGNC Symbol;Acc:28324]
ENSG00000166682	0.032177765	up	2.4935253	TMPRSS5	transmembrane protease, serine 5 [Source:HGNC Symbol;Acc:14908]
ENSG00000123610	1.8244561E-4	up	5.0989094	TNFAIP6	tumor necrosis factor, alpha-induced protein 6 [Source:HGNC Symbol;Acc:11898]
ENSG00000157873	0.024803149	up	2.3820822	TNFRSF14	tumor necrosis factor receptor superfamily, member 14 [Source:HGNC Symbol;Acc:11912]
ENSG00000215788	0.0012635778	up	4.533747	TNFRSF25	tumor necrosis factor receptor superfamily, member 25 [Source:HGNC Symbol;Acc:11910]
ENSG00000154310	2.5408232E-5	up	2.2664704	TNIK	TRAF2 and NCK interacting kinase [Source:HGNC Symbol;Acc:30765]
ENSG00000130598	1.6904949E-7	up	33.80096	TNNI2	troponin I type 2 (skeletal, fast) [Source:HGNC Symbol;Acc:11946]
ENSG00000130595	6.290536E-5	up	14.725552	TNNT3	troponin T type 3 (skeletal, fast) [Source:HGNC Symbol;Acc:11950]
ENSG00000136205	9.250813E-5	up	3.1255858	TNS3	tensin 3 [Source:HGNC Symbol;Acc:21616]
ENSG00000124191	7.602272E-5	up	3.9109504	TOX2	TOX high mobility group box family member 2 [Source:HGNC Symbol;Acc:16095]
ENSG00000171368	0.0040852176	up	2.2388256	TPPP	tubulin polymerization promoting protein [Source:HGNC Symbol;Acc:24164]
ENSG00000072657	0.024958255	up	5.0941734	TRHDE	thyrotropin-releasing hormone degrading enzyme [Source:HGNC Symbol;Acc:30748]
ENSG00000236333	0.002301266	up	8.456271	TRHDE-AS1	TRHDE antisense RNA 1 [Source:HGNC Symbol;Acc:27471]
ENSG00000137699	8.5336296E-4	up	29.175306	TRIM29	tripartite motif containing 29 [Source:HGNC Symbol;Acc:17274]
ENSG00000146054	7.8019453E-4	up	2.008324	TRIM7	tripartite motif containing 7 [Source:HGNC Symbol;Acc:16278]
ENSG00000178809	0.0143573135	up	2.8683274	TRIM73	tripartite motif containing 73 [Source:HGNC Symbol;Acc:18162]
ENSG00000155428	0.007561786	up	2.8389952	TRIM74	tripartite motif containing 74 [Source:HGNC Symbol;Acc:17453]
ENSG00000100505	0.012061061	up	3.5983748	TRIM9	tripartite motif containing 9 [Source:HGNC Symbol;Acc:16288]
ENSG00000070985	0.019884948	up	2.1302247	TRPM5	transient receptor potential cation channel, subfamily M, member 5 [Source:HGNC Symbol;Acc:14323]
ENSG00000134198	0.005758467	up	2.6281216	TSPAN2	tetraspanin 2 [Source:HGNC Symbol;Acc:20659]
ENSG00000156298	2.3323133E-5	up	6.69186	TSPAN7	tetraspanin 7 [Source:HGNC Symbol;Acc:11854]
ENSG00000175894	3.4658165E-6	up	6.8688674	TSPEAR	thrombospondin-type laminin G domain and EAR repeats [Source:HGNC Symbol;Acc:1268]
ENSG00000235890	1.0440708E-4	up	6.367335	TSPEAR-AS1	TSPEAR antisense RNA 1 [Source:HGNC Symbol;Acc:1271]
ENSG00000223756	1.1998801E-4	up	2.464172	TSSC2	tumor suppressing subtransferable candidate 2 pseudogene [Source:HGNC Symbol;Acc:12384]
ENSG00000231086	0.04771216	up	3.0734804	TSSK1A	testis-specific serine kinase 1A pseudogene [Source:HGNC Symbol;Acc:11400]
ENSG00000215912	0.04803814	up	3.0907836	TTC34	tetratricopeptide repeat domain 34 [Source:HGNC Symbol;Acc:34297]
ENSG00000213471	0.00917405	up	2.2077472	TTLL13	tubulin tyrosine ligase-like family, member 13 [Source:HGNC Symbol;Acc:32484]
ENSG00000104833	0.0071474314	up	2.4024494	TUBB4A	tubulin, beta 4A class IVa [Source:HGNC Symbol;Acc:20774]
ENSG00000235207	0.034356266	up	2.4692893	TUBBP6	tubulin, beta class I pseudogene 6 [Source:HGNC Symbol;Acc:42175]
ENSG00000107165	0.0037935828	up	6.276812	TYRP1	tyrosinase-related protein 1 [Source:HGNC Symbol;Acc:12450]
ENSG00000233337	0.037565205	up	2.0676825	UBE2FP3	ubiquitin-conjugating enzyme E2F (putative) pseudogene 3 [Source:HGNC Symbol;Acc:44537]
ENSG00000163794	0.009276394	up	2.168188	UCN	urocortin [Source:HGNC Symbol;Acc:12516]
ENSG00000174607	2.2173581E-4	up	2.2013857	UGT8	UDP glycosyltransferase 8 [Source:HGNC Symbol;Acc:12555]
ENSG00000111981	0.0033410545	up	6.014424	ULBP1	UL16 binding protein 1 [Source:HGNC Symbol;Acc:14893]
ENSG00000130477	1.7701882E-4	up	2.0081782	UNC13A	unc-13 homolog A (C. elegans) [Source:HGNC Symbol;Acc:23150]
ENSG00000133958	6.970479E-6	up	2.091823	UNC79	unc-79 homolog (C. elegans) [Source:HGNC Symbol;Acc:19966]
ENSG00000144406	1.01822574E-4	up	2.4601576	UNC80	unc-80 homolog (C. elegans) [Source:HGNC Symbol;Acc:26582]
ENSG00000155070	0.049209137	up	2.5244124	UNC93B2	unc-93 homolog B2 pseudogene (C. elegans) [Source:HGNC Symbol;Acc:13482]
ENSG00000255562	0.011534679	up	2.7961469	UNC93B6	unc-93 homolog B6 (C. elegans) [Source:HGNC Symbol;Acc:34053]
ENSG00000100024	9.9800614E-5	up	4.9070454	UPB1	ureidopropionase, beta [Source:HGNC Symbol;Acc:16297]
ENSG00000155313	0.0098298155	up	2.343806	USP25	ubiquitin specific peptidase 25 [Source:HGNC Symbol;Acc:12624]
ENSG00000136014	3.4874753E-4	up	6.08826	USP44	ubiquitin specific peptidase 44 [Source:HGNC Symbol;Acc:20064]
ENSG00000112715	7.656162E-6	up	5.7853813	VEGFA	vascular endothelial growth factor A [Source:HGNC Symbol;Acc:12680]
ENSG00000268545	0.009115787	up	2.7352712	VN1R107P	vomeronasal 1 receptor 107 pseudogene [Source:HGNC Symbol;Acc:37431]
ENSG00000237487	0.014450443	up	3.4912143	VN1R48P	vomeronasal 1 receptor 48 pseudogene [Source:HGNC Symbol;Acc:37368]
ENSG00000197969	0.049257617	up	2.376334	VPS13A	vacuolar protein sorting 13 homolog A (S. cerevisiae) [Source:HGNC Symbol;Acc:1908]
ENSG00000232998	0.0031456552	up	2.3244998	VPS13A-AS1	VPS13A antisense RNA 1 [Source:HGNC Symbol;Acc:44167]
ENSG00000170419	0.0017638875	up	2.4973013	VSTM2A	V-set and transmembrane domain containing 2A [Source:HGNC Symbol;Acc:28499]
ENSG00000146530	0.0151684815	up	4.8140264	VWDE	von Willebrand factor D and EGF domains [Source:HGNC Symbol;Acc:21897]
ENSG00000243849	0.0067439415	up	3.0649135	WDR52-AS1	WDR52 antisense RNA 1 [Source:HGNC Symbol;Acc:41113]
ENSG00000173714	0.022742387	up	3.7405782	WFIKKN2	WAP, follistatin/kazal, immunoglobulin, kunitz and netrin domain containing 2 [Source:HGNC Symbol;Acc:30916]
ENSG00000122574	2.1551414E-5	up	4.0551476	WIPF3	WAS/WASL interacting protein family, member 3 [Source:HGNC Symbol;Acc:22004]
ENSG00000112761	0.015760975	up	2.1745892	WISP3	WNT1 inducible signaling pathway protein 3 [Source:HGNC Symbol;Acc:12771]
ENSG00000135925	0.0012671157	up	5.537915	WNT10A	wingless-type MMTV integration site family, member 10A [Source:HGNC Symbol;Acc:13829]
ENSG00000115596	2.9409624E-4	up	2.6358542	WNT6	wingless-type MMTV integration site family, member 6 [Source:HGNC Symbol;Acc:12785]
ENSG00000075290	4.526056E-5	up	6.934919	WNT8B	wingless-type MMTV integration site family, member 8B [Source:HGNC Symbol;Acc:12789]
ENSG00000158156	0.02232664	up	4.1823726	XKR8	XK, Kell blood group complex subunit-related family, member 8 [Source:HGNC Symbol;Acc:25508]
ENSG00000201778	0.04256228	up	2.0747736	Y_RNA	Y RNA [Source:RFAM;Acc:RF00019]
ENSG00000200737	0.02881601	up	2.5795994	Y_RNA	Y RNA [Source:RFAM;Acc:RF00019]
ENSG00000207342	0.04393773	up	3.76877	Y_RNA	Y RNA [Source:RFAM;Acc:RF00019]
ENSG00000184828	3.393249E-4	up	7.9007854	ZBTB7C	zinc finger and BTB domain containing 7C [Source:HGNC Symbol;Acc:31700]
ENSG00000204186	0.021488285	up	2.2859654	ZDBF2	zinc finger, DBF-type containing 2 [Source:HGNC Symbol;Acc:29313]
ENSG00000163958	7.888492E-4	up	2.316324	ZDHHC19	zinc finger, DHHC-type containing 19 [Source:HGNC Symbol;Acc:20713]
ENSG00000184307	0.00521919	up	2.2487032	ZDHHC23	zinc finger, DHHC-type containing 23 [Source:HGNC Symbol;Acc:28654]
ENSG00000204789	8.061734E-4	up	2.769238	ZNF204P	zinc finger protein 204, pseudogene [Source:HGNC Symbol;Acc:12995]
ENSG00000187595	0.007971233	up	2.574279	ZNF385C	zinc finger protein 385C [Source:HGNC Symbol;Acc:33722]
ENSG00000151789	2.3707064E-4	up	3.108263	ZNF385D	zinc finger protein 385D [Source:HGNC Symbol;Acc:26191]
ENSG00000176222	0.002277448	up	2.9604855	ZNF404	zinc finger protein 404 [Source:HGNC Symbol;Acc:19417]
ENSG00000198795	0.0030668231	up	3.1161554	ZNF521	zinc finger protein 521 [Source:HGNC Symbol;Acc:24605]
ENSG00000172000	0.0014081253	up	2.171252	ZNF556	zinc finger protein 556 [Source:HGNC Symbol;Acc:25669]
ENSG00000198028	0.004713777	up	3.8427896	ZNF560	zinc finger protein 560 [Source:HGNC Symbol;Acc:26484]
ENSG00000170396	0.0020877032	up	2.6291125	ZNF804A	zinc finger protein 804A [Source:HGNC Symbol;Acc:21711]
ENSG00000130182	1.8457501E-4	up	3.2507477	ZSCAN10	zinc finger and SCAN domain containing 10 [Source:HGNC Symbol;Acc:12997]
ENSG00000175899	1.6791295E-5	down	-19.401833	A2M	alpha-2-macroglobulin [Source:HGNC Symbol;Acc:7]
ENSG00000108846	9.904548E-5	down	-5.3169627	ABCC3	ATP-binding cassette, sub-family C (CFTR/MRP), member 3 [Source:HGNC Symbol;Acc:54]
ENSG00000140526	4.041567E-5	down	-2.4573834	ABHD2	abhydrolase domain containing 2 [Source:HGNC Symbol;Acc:18717]
ENSG00000014257	7.743369E-4	down	-2.933885	ACPP	acid phosphatase, prostate [Source:HGNC Symbol;Acc:125]
ENSG00000163017	0.030708088	down	-5.7012854	ACTG2	actin, gamma 2, smooth muscle, enteric [Source:HGNC Symbol;Acc:145]
ENSG00000148848	2.56555E-6	down	-4.4142475	ADAM12	ADAM metallopeptidase domain 12 [Source:HGNC Symbol;Acc:190]
ENSG00000135074	8.665465E-4	down	-3.3892362	ADAM19	ADAM metallopeptidase domain 19 [Source:HGNC Symbol;Acc:197]
ENSG00000154734	3.1930816E-5	down	-3.1238716	ADAMTS1	ADAM metallopeptidase with thrombospondin type 1 motif, 1 [Source:HGNC Symbol;Acc:217]
ENSG00000166106	0.0022845399	down	-16.399584	ADAMTS15	ADAM metallopeptidase with thrombospondin type 1 motif, 15 [Source:HGNC Symbol;Acc:16305]
ENSG00000145536	0.012544626	down	-5.7836432	ADAMTS16	ADAM metallopeptidase with thrombospondin type 1 motif, 16 [Source:HGNC Symbol;Acc:17108]
ENSG00000087116	7.476722E-5	down	-2.9205992	ADAMTS2	ADAM metallopeptidase with thrombospondin type 1 motif, 2 [Source:HGNC Symbol;Acc:218]
ENSG00000156140	0.0011877838	down	-2.4669535	ADAMTS3	ADAM metallopeptidase with thrombospondin type 1 motif, 3 [Source:HGNC Symbol;Acc:219]
ENSG00000182551	0.002705621	down	-2.098962	ADI1	acireductone dioxygenase 1 [Source:HGNC Symbol;Acc:30576]
ENSG00000163485	0.03583567	down	-2.0171096	ADORA1	adenosine A1 receptor [Source:HGNC Symbol;Acc:262]
ENSG00000150594	9.058053E-5	down	-18.766792	ADRA2A	adrenoceptor alpha 2A [Source:HGNC Symbol;Acc:281]
ENSG00000038002	9.1713366E-5	down	-2.1108832	AGA	aspartylglucosaminidase [Source:HGNC Symbol;Acc:318]
ENSG00000135744	8.5084356E-4	down	-4.744195	AGT	angiotensinogen (serpin peptidase inhibitor, clade A, member 8) [Source:HGNC Symbol;Acc:333]
ENSG00000154027	6.693948E-5	down	-9.995922	AK5	adenylate kinase 5 [Source:HGNC Symbol;Acc:365]
ENSG00000187134	3.571411E-4	down	-2.495129	AKR1C1	aldo-keto reductase family 1, member C1 [Source:HGNC Symbol;Acc:384]
ENSG00000151632	0.002933958	down	-2.4090164	AKR1C2	aldo-keto reductase family 1, member C2 [Source:HGNC Symbol;Acc:385]
ENSG00000196139	2.7373954E-4	down	-14.856782	AKR1C3	aldo-keto reductase family 1, member C3 [Source:HGNC Symbol;Acc:386]
ENSG00000135409	0.03486576	down	-2.5999393	AMHR2	anti-Mullerian hormone receptor, type II [Source:HGNC Symbol;Acc:465]
ENSG00000114019	0.0014960698	down	-2.8050942	AMOTL2	angiomotin like 2 [Source:HGNC Symbol;Acc:17812]
ENSG00000167772	0.020028051	down	-2.228792	ANGPTL4	angiopoietin-like 4 [Source:HGNC Symbol;Acc:16039]
ENSG00000151572	6.210703E-4	down	-3.9509392	ANO4	anoctamin 4 [Source:HGNC Symbol;Acc:23837]
ENSG00000135046	3.862995E-5	down	-12.826652	ANXA1	annexin A1 [Source:HGNC Symbol;Acc:533]
ENSG00000107282	2.0666116E-4	down	-4.1661043	APBA1	amyloid beta (A4) precursor protein-binding, family A, member 1 [Source:HGNC Symbol;Acc:578]
ENSG00000134817	1.2076853E-4	down	-75.408646	APLNR	apelin receptor [Source:HGNC Symbol;Acc:339]
ENSG00000084674	3.818337E-7	down	-8.895729	APOB	apolipoprotein B [Source:HGNC Symbol;Acc:603]
ENSG00000130208	4.7754674E-4	down	-5.0391116	APOC1	apolipoprotein C-I [Source:HGNC Symbol;Acc:607]
ENSG00000143595	0.0023075622	down	-2.5292788	AQP10	aquaporin 10 [Source:HGNC Symbol;Acc:16029]
ENSG00000175220	0.0045307013	down	-2.0029843	ARHGAP1	Rho GTPase activating protein 1 [Source:HGNC Symbol;Acc:673]
ENSG00000146376	1.8500046E-5	down	-54.05661	ARHGAP18	Rho GTPase activating protein 18 [Source:HGNC Symbol;Acc:21035]
ENSG00000111348	3.083124E-5	down	-14.96611	ARHGDIB	Rho GDP dissociation inhibitor (GDI) beta [Source:HGNC Symbol;Acc:679]
ENSG00000113273	7.181562E-5	down	-2.3070118	ARSB	arylsulfatase B [Source:HGNC Symbol;Acc:714]
ENSG00000225117	0.031066068	down	-2.2088504	ARSDP1	arylsulfatase D pseudogene 1 [Source:HGNC Symbol;Acc:718]
ENSG00000157399	0.018509649	down	-4.129031	ARSE	arylsulfatase E (chondrodysplasia punctata 1) [Source:HGNC Symbol;Acc:719]
ENSG00000180801	1.615346E-4	down	-3.0587692	ARSJ	arylsulfatase family, member J [Source:HGNC Symbol;Acc:26286]
ENSG00000126522	0.015105413	down	-2.3196595	ASL	argininosuccinate lyase [Source:HGNC Symbol;Acc:746]
ENSG00000152092	0.0058570732	down	-2.021284	ASTN1	astrotactin 1 [Source:HGNC Symbol;Acc:773]
ENSG00000169136	0.0026125032	down	-3.2423992	ATF5	activating transcription factor 5 [Source:HGNC Symbol;Acc:790]
ENSG00000168874	2.8586137E-4	down	-10.595437	ATOH8	atonal homolog 8 (Drosophila) [Source:HGNC Symbol;Acc:24126]
ENSG00000132932	2.5916074E-6	down	-8.588732	ATP8A2	ATPase, aminophospholipid transporter, class I, type 8A, member 2 [Source:HGNC Symbol;Acc:13533]
ENSG00000183778	0.00637394	down	-2.2448666	B3GALT5	UDP-Gal:betaGlcNAc beta 1,3-galactosyltransferase, polypeptide 5 [Source:HGNC Symbol;Acc:920]
ENSG00000237172	0.0072744745	down	-2.1856198	B3GNT9	UDP-GlcNAc:betaGal beta-1,3-N-acetylglucosaminyltransferase 9 [Source:HGNC Symbol;Acc:28714]
ENSG00000164929	0.001095717	down	-2.0510504	BAALC	brain and acute leukemia, cytoplasmic [Source:HGNC Symbol;Acc:14333]
ENSG00000182240	0.0034736865	down	-2.8494058	BACE2	beta-site APP-cleaving enzyme 2 [Source:HGNC Symbol;Acc:934]
ENSG00000095739	5.588159E-5	down	-10.037063	BAMBI	BMP and activin membrane-bound inhibitor [Source:HGNC Symbol;Acc:30251]
ENSG00000153064	1.059293E-4	down	-5.202253	BANK1	B-cell scaffold protein with ankyrin repeats 1 [Source:HGNC Symbol;Acc:18233]
ENSG00000132692	0.018932788	down	-2.007652	BCAN	brevican [Source:HGNC Symbol;Acc:23059]
ENSG00000171791	6.4491725E-4	down	-2.3456614	BCL2	B-cell CLL/lymphoma 2 [Source:HGNC Symbol;Acc:990]
ENSG00000113916	0.0065850215	down	-3.5678606	BCL6	B-cell CLL/lymphoma 6 [Source:HGNC Symbol;Acc:1001]
ENSG00000168398	8.7176263E-4	down	-3.192717	BDKRB2	bradykinin receptor B2 [Source:HGNC Symbol;Acc:1030]
ENSG00000166546	0.0019154454	down	-4.0717006	BEAN1	brain expressed, associated with NEDD4, 1 [Source:HGNC Symbol;Acc:24160]
ENSG00000125864	0.009161988	down	-5.380674	BFSP1	beaded filament structural protein 1, filensin [Source:HGNC Symbol;Acc:1040]
ENSG00000182492	0.002344657	down	-8.325711	BGN	biglycan [Source:HGNC Symbol;Acc:1044]
ENSG00000164619	0.0021263678	down	-2.458897	BMPER	BMP binding endothelial regulator [Source:HGNC Symbol;Acc:24154]
ENSG00000102010	0.0166096	down	-3.5790951	BMX	BMX non-receptor tyrosine kinase [Source:HGNC Symbol;Acc:1079]
ENSG00000184887	0.003103311	down	-2.4502475	BTBD6	BTB (POZ) domain containing 6 [Source:HGNC Symbol;Acc:19897]
ENSG00000197180	0.008067163	down	-2.5026412	BX936347.1
ENSG00000154493	0.018313004	down	-4.4942	C10orf90	chromosome 10 open reading frame 90 [Source:HGNC Symbol;Acc:26563]
ENSG00000150750	3.9138063E-4	down	-8.008214	C11orf53	chromosome 11 open reading frame 53 [Source:HGNC Symbol;Acc:30527]
ENSG00000134548	0.0033471042	down	-2.8629105	C12orf39	chromosome 12 open reading frame 39 [Source:HGNC Symbol;Acc:28139]
ENSG00000228032	1.5100646E-4	down	-4.618686	C14orf144	chromosome 14 open reading frame 144 [Source:HGNC Symbol;Acc:20358]
ENSG00000184601	7.044869E-4	down	-2.3358293	C14orf180	chromosome 14 open reading frame 180 [Source:HGNC Symbol;Acc:33795]
ENSG00000214900	0.03670085	down	-2.598119	C14orf182	chromosome 14 open reading frame 182 [Source:HGNC Symbol;Acc:27503]
ENSG00000242498	9.0124836E-4	down	-2.4028485	C15orf38	chromosome 15 open reading frame 38 [Source:HGNC Symbol;Acc:28782]
ENSG00000205363	0.015289515	down	-4.129658	C15orf59	chromosome 15 open reading frame 59 [Source:HGNC Symbol;Acc:33753]
ENSG00000197445	0.008032581	down	-3.6026626	C16orf47	chromosome 16 open reading frame 47 [Source:HGNC Symbol;Acc:28329]
ENSG00000187624	0.0069364714	down	-2.0508575	C17orf97	chromosome 17 open reading frame 97 [Source:HGNC Symbol;Acc:33800]
ENSG00000178965	2.7328348E-4	down	-15.610741	C1orf173	chromosome 1 open reading frame 173 [Source:HGNC Symbol;Acc:25346]
ENSG00000173918	0.0035161043	down	-2.641055	C1QTNF1	C1q and tumor necrosis factor related protein 1 [Source:HGNC Symbol;Acc:14324]
ENSG00000265096	0.013296111	down	-2.6324806	C1QTNF1-AS1	C1QTNF1 antisense RNA 1 [Source:HGNC Symbol;Acc:44351]
ENSG00000145861	0.009952656	down	-2.3352184	C1QTNF2	C1q and tumor necrosis factor related protein 2 [Source:HGNC Symbol;Acc:14325]
ENSG00000223953	5.9617806E-4	down	-2.4407248	C1QTNF5	C1q and tumor necrosis factor related protein 5 [Source:HGNC Symbol;Acc:14344]
ENSG00000159403	8.08628E-4	down	-3.4643333	C1R	complement component 1, r subcomponent [Source:HGNC Symbol;Acc:1246]
ENSG00000171695	0.0024391948	down	-3.229481	C20orf201	chromosome 20 open reading frame 201 [Source:HGNC Symbol;Acc:33718]
ENSG00000184809	0.045684688	down	-2.8427007	C21orf88	chromosome 21 open reading frame 88 [Source:HGNC Symbol;Acc:16424]
ENSG00000128254	0.008858066	down	-5.123841	C22orf24	chromosome 22 open reading frame 24 [Source:HGNC Symbol;Acc:23051]
ENSG00000178776	0.014784031	down	-3.0248687	C5orf46	chromosome 5 open reading frame 46 [Source:HGNC Symbol;Acc:33768]
ENSG00000215217	0.004720608	down	-2.7206483	C5orf49	chromosome 5 open reading frame 49 [Source:HGNC Symbol;Acc:27028]
ENSG00000039537	0.004375948	down	-6.682396	C6	complement component 6 [Source:HGNC Symbol;Acc:1339]
ENSG00000112936	5.97264E-7	down	-4.83031	C7	complement component 7 [Source:HGNC Symbol;Acc:1346]
ENSG00000184608	0.0014128941	down	-4.5128355	C8orf12	chromosome 8 open reading frame 12 [Source:HGNC Symbol;Acc:15548]
ENSG00000177335	0.0013036049	down	-2.246891	C8orf31	chromosome 8 open reading frame 31 [Source:HGNC Symbol;Acc:26731]
ENSG00000255394	0.0023269148	down	-3.239718	C8orf49	chromosome 8 open reading frame 49 [Source:HGNC Symbol;Acc:32200]
ENSG00000179082	0.024215978	down	-3.2722967	C9orf106	chromosome 9 open reading frame 106 [Source:HGNC Symbol;Acc:31370]
ENSG00000204711	0.022343937	down	-2.733348	C9orf135	chromosome 9 open reading frame 135 [Source:HGNC Symbol;Acc:31422]
ENSG00000179058	0.026689637	down	-2.7386389	C9orf50	chromosome 9 open reading frame 50 [Source:HGNC Symbol;Acc:23677]
ENSG00000074410	0.007635713	down	-5.4392843	CA12	carbonic anhydrase XII [Source:HGNC Symbol;Acc:1371]
ENSG00000110680	0.0016629257	down	-3.5302725	CALCA	calcitonin-related polypeptide alpha [Source:HGNC Symbol;Acc:1437]
ENSG00000077274	0.0017321678	down	-2.4377246	CAPN6	calpain 6 [Source:HGNC Symbol;Acc:1483]
ENSG00000164305	3.236722E-4	down	-2.0219002	CASP3	caspase 3, apoptosis-related cysteine peptidase [Source:HGNC Symbol;Acc:1504]
ENSG00000237033	0.01927146	down	-3.487973	CASP3P1	caspase 3, apoptosis-related cysteine peptidase pseudogene 1 [Source:HGNC Symbol;Acc:43596]
ENSG00000064012	0.0051707556	down	-4.1098356	CASP8	caspase 8, apoptosis-related cysteine peptidase [Source:HGNC Symbol;Acc:1509]
ENSG00000143318	0.007886815	down	-3.9492764	CASQ1	calsequestrin 1 (fast-twitch, skeletal muscle) [Source:HGNC Symbol;Acc:1512]
ENSG00000175294	0.002177058	down	-6.0737686	CATSPER1	cation channel, sperm associated 1 [Source:HGNC Symbol;Acc:17116]
ENSG00000166960	1.4885111E-5	down	-8.020993	CCDC178	coiled-coil domain containing 178 [Source:HGNC Symbol;Acc:29588]
ENSG00000152076	2.4379641E-4	down	-2.3504963	CCDC74B	coiled-coil domain containing 74B [Source:HGNC Symbol;Acc:25267]
ENSG00000182791	0.027608529	down	-2.1202013	CCDC87	coiled-coil domain containing 87 [Source:HGNC Symbol;Acc:25579]
ENSG00000173013	0.0019994138	down	-2.2727902	CCDC96	coiled-coil domain containing 96 [Source:HGNC Symbol;Acc:26900]
ENSG00000108691	0.002228123	down	-2.59798	CCL2	chemokine (C-C motif) ligand 2 [Source:HGNC Symbol;Acc:10618]
ENSG00000137077	0.0011769291	down	-2.2722936	CCL21	chemokine (C-C motif) ligand 21 [Source:HGNC Symbol;Acc:10620]
ENSG00000110092	4.6899973E-4	down	-2.2781193	CCND1	cyclin D1 [Source:HGNC Symbol;Acc:1582]
ENSG00000120217	0.0019404064	down	-4.4677153	CD274	CD274 molecule [Source:HGNC Symbol;Acc:17635]
ENSG00000174059	0.0021167658	down	-5.8753095	CD34	CD34 molecule [Source:HGNC Symbol;Acc:1662]
ENSG00000129226	1.6078286E-4	down	-6.103875	CD68	CD68 molecule [Source:HGNC Symbol;Acc:1693]
ENSG00000140937	5.8245332E-5	down	-2.5991738	CDH11	cadherin 11, type 2, OB-cadherin (osteoblast) [Source:HGNC Symbol;Acc:1750]
ENSG00000062038	8.223836E-4	down	-2.8194938	CDH3	cadherin 3, type 1, P-cadherin (placental) [Source:HGNC Symbol;Acc:1762]
ENSG00000147883	0.008636512	down	-2.8919785	CDKN2B	cyclin-dependent kinase inhibitor 2B (p15, inhibits CDK4) [Source:HGNC Symbol;Acc:1788]
ENSG00000129596	1.7330054E-5	down	-2.3584273	CDO1	cysteine dioxygenase type 1 [Source:HGNC Symbol;Acc:1795]
ENSG00000166446	3.8407865E-4	down	-5.1536317	CDYL2	chromodomain protein, Y-like 2 [Source:HGNC Symbol;Acc:23030]
ENSG00000221869	0.0043430524	down	-4.5404825	CEBPD	CCAAT/enhancer binding protein (C/EBP), delta [Source:HGNC Symbol;Acc:1835]
ENSG00000093072	0.014122893	down	-6.9679627	CECR1	cat eye syndrome chromosome region, candidate 1 [Source:HGNC Symbol;Acc:1839]
ENSG00000237438	0.027067909	down	-2.3783433	CECR7	cat eye syndrome chromosome region, candidate 7 (non-protein coding) [Source:HGNC Symbol;Acc:1845]
ENSG00000100162	0.0090131825	down	-2.3608446	CENPM	centromere protein M [Source:HGNC Symbol;Acc:18352]
ENSG00000205403	3.7774415E-5	down	-10.442704	CFI	complement factor I [Source:HGNC Symbol;Acc:5394]
ENSG00000135346	0.003001462	down	-2.5972152	CGA	glycoprotein hormones, alpha polypeptide [Source:HGNC Symbol;Acc:1885]
ENSG00000128849	0.0014072625	down	-2.8921297	CGNL1	cingulin-like 1 [Source:HGNC Symbol;Acc:25931]
ENSG00000213964	0.03889804	down	-2.5668309	CHCHD4P4	coiled-coil-helix-coiled-coil-helix domain containing 4 pseudogene 4 [Source:HGNC Symbol;Acc:44492]
ENSG00000116254	0.010697779	down	-2.469556	CHD5	chromodomain helicase DNA binding protein 5 [Source:HGNC Symbol;Acc:16816]
ENSG00000205559	0.0048420504	down	-2.0038958	CHKB-AS1	CHKB antisense RNA 1 (head to head) [Source:HGNC Symbol;Acc:40146]
ENSG00000090539	0.005913818	down	-6.8373938	CHRD	chordin [Source:HGNC Symbol;Acc:1949]
ENSG00000181072	0.0018512605	down	-3.8272305	CHRM2	cholinergic receptor, muscarinic 2 [Source:HGNC Symbol;Acc:1951]
ENSG00000174343	1.5629978E-4	down	-14.741566	CHRNA9	cholinergic receptor, nicotinic, alpha 9 (neuronal) [Source:HGNC Symbol;Acc:14079]
ENSG00000180767	0.006380061	down	-4.276606	CHST13	carbohydrate (chondroitin 4) sulfotransferase 13 [Source:HGNC Symbol;Acc:21755]
ENSG00000182022	1.43631405E-5	down	-7.1900373	CHST15	carbohydrate (N-acetylgalactosamine 4-sulfate 6-O) sulfotransferase 15 [Source:HGNC Symbol;Acc:18137]
ENSG00000124302	0.010553061	down	-2.8168247	CHST8	carbohydrate (N-acetylgalactosamine 4-0) sulfotransferase 8 [Source:HGNC Symbol;Acc:15993]
ENSG00000164442	0.045298364	down	-5.74079	CITED2	Cbp/p300-interacting transactivator, with Glu/Asp-rich carboxy-terminal domain, 2 [Source:HGNC Symbol;Acc:1987]
ENSG00000120885	1.8550716E-4	down	-5.4867477	CLU	clusterin [Source:HGNC Symbol;Acc:2095]
ENSG00000134326	0.0028047098	down	-2.8119226	CMPK2	cytidine monophosphate (UMP-CMP) kinase 2, mitochondrial [Source:HGNC Symbol;Acc:27015]
ENSG00000184144	0.0010808132	down	-2.1837142	CNTN2	contactin 2 (axonal) [Source:HGNC Symbol;Acc:2172]
ENSG00000197467	0.040420704	down	-2.833511	COL13A1	collagen, type XIII, alpha 1 [Source:HGNC Symbol;Acc:2190]
ENSG00000187955	1.4444928E-4	down	-6.8112226	COL14A1	collagen, type XIV, alpha 1 [Source:HGNC Symbol;Acc:2191]
ENSG00000164692	6.6662826E-5	down	-39.993256	COL1A2	collagen, type I, alpha 2 [Source:HGNC Symbol;Acc:2198]
ENSG00000168542	2.4789124E-6	down	-5.246856	COL3A1	collagen, type III, alpha 1 [Source:HGNC Symbol;Acc:2201]
ENSG00000130635	6.725356E-4	down	-3.4337132	COL5A1	collagen, type V, alpha 1 [Source:HGNC Symbol;Acc:2209]
ENSG00000163359	8.0388674E-4	down	-8.423913	COL6A3	collagen, type VI, alpha 3 [Source:HGNC Symbol;Acc:2213]
ENSG00000206384	0.0019205888	down	-16.258333	COL6A6	collagen, type VI, alpha 6 [Source:HGNC Symbol;Acc:27023]
ENSG00000049089	0.01837896	down	-2.1021295	COL9A2	collagen, type IX, alpha 2 [Source:HGNC Symbol;Acc:2218]
ENSG00000196167	8.602805E-4	down	-11.438538	COLCA1	colorectal cancer associated 1 [Source:HGNC Symbol;Acc:33789]
ENSG00000214290	0.0060934816	down	-4.017333	COLCA2	colorectal cancer associated 2 [Source:HGNC Symbol;Acc:26978]
ENSG00000118004	0.0018982646	down	-2.2122526	COLEC11	collectin sub-family member 11 [Source:HGNC Symbol;Acc:17213]
ENSG00000105664	0.04031525	down	-5.248816	COMP	cartilage oligomeric matrix protein [Source:HGNC Symbol;Acc:2227]
ENSG00000173085	9.908698E-4	down	-2.0715928	COQ2	coenzyme Q2 4-hydroxybenzoate polyprenyltransferase [Source:HGNC Symbol;Acc:25223]
ENSG00000145244	1.2065315E-4	down	-28.119461	CORIN	corin, serine peptidase [Source:HGNC Symbol;Acc:19012]
ENSG00000103187	0.0023932124	down	-2.9205964	COTL1	coactosin-like 1 (Dictyostelium) [Source:HGNC Symbol;Acc:18304]
ENSG00000106034	0.001463469	down	-3.4936478	CPED1	cadherin-like and PC-esterase domain containing 1 [Source:HGNC Symbol;Acc:26159]
ENSG00000139117	0.0058301846	down	-3.050981	CPNE8	copine VIII [Source:HGNC Symbol;Acc:23498]
ENSG00000021826	6.1645405E-4	down	-3.1834683	CPS1	carbamoyl-phosphate synthase 1, mitochondrial [Source:HGNC Symbol;Acc:2323]
ENSG00000103196	0.0074118893	down	-10.750117	CRISPLD2	cysteine-rich secretory protein LCCL domain containing 2 [Source:HGNC Symbol;Acc:25248]
ENSG00000006016	0.035527084	down	-2.593401	CRLF1	cytokine receptor-like factor 1 [Source:HGNC Symbol;Acc:2364]
ENSG00000095713	0.032973286	down	-5.956838	CRTAC1	cartilage acidic protein 1 [Source:HGNC Symbol;Acc:14882]
ENSG00000100053	0.0482529	down	-2.8331685	CRYBB3	crystallin, beta B3 [Source:HGNC Symbol;Acc:2400]
ENSG00000163254	0.020392627	down	-4.7588077	CRYGC	crystallin, gamma C [Source:HGNC Symbol;Acc:2410]
ENSG00000103316	2.318709E-5	down	-3.4546218	CRYM	crystallin, mu [Source:HGNC Symbol;Acc:2418]
ENSG00000064601	0.0013038173	down	-2.2125914	CTSA	cathepsin A [Source:HGNC Symbol;Acc:9251]
ENSG00000164733	0.0053537926	down	-2.1104155	CTSB	cathepsin B [Source:HGNC Symbol;Acc:2527]
ENSG00000163131	0.005588381	down	-3.937643	CTSS	cathepsin S [Source:HGNC Symbol;Acc:2545]
ENSG00000107611	5.363391E-4	down	-4.877269	CUBN	cubilin (intrinsic factor-cobalamin receptor) [Source:HGNC Symbol;Acc:2548]
ENSG00000111249	1.048802E-4	down	-4.05183	CUX2	cut-like homeobox 2 [Source:HGNC Symbol;Acc:19347]
ENSG00000006210	0.001813543	down	-3.3209996	CX3CL1	chemokine (C-X3-C motif) ligand 1 [Source:HGNC Symbol;Acc:10647]
ENSG00000107562	0.0028665035	down	-8.20804	CXCL12	chemokine (C-X-C motif) ligand 12 [Source:HGNC Symbol;Acc:10672]
ENSG00000145824	1.0207374E-4	down	-5.551582	CXCL14	chemokine (C-X-C motif) ligand 14 [Source:HGNC Symbol;Acc:10640]
ENSG00000233622	0.001536806	down	-6.423462	CYP2T2P	cytochrome P450, family 2, subfamily T, polypeptide 2, pseudogene [Source:HGNC Symbol;Acc:18852]
ENSG00000180432	0.0054305135	down	-3.8315306	CYP8B1	cytochrome P450, family 8, subfamily B, polypeptide 1 [Source:HGNC Symbol;Acc:2653]
ENSG00000142871	8.74979E-4	down	-3.199475	CYR61	cysteine-rich, angiogenic inducer, 61 [Source:HGNC Symbol;Acc:2654]
ENSG00000152207	1.594792E-4	down	-16.152187	CYSLTR2	cysteinyl leukotriene receptor 2 [Source:HGNC Symbol;Acc:18274]
ENSG00000184371	4.1765024E-4	down	-2.9732888	CSF1	colony stimulating factor 1 (macrophage) [Source:HGNC Symbol;Acc:2432]
ENSG00000159176	0.0061912453	down	-2.5446212	CSRP1	cysteine and glycine-rich protein 1 [Source:HGNC Symbol;Acc:2469]
ENSG00000165617	0.009308229	down	-2.483652	DACT1	dishevelled-binding antagonist of beta-catenin 1 [Source:HGNC Symbol;Acc:17748]
ENSG00000245598	0.009497934	down	-2.47757	DACT3-AS1	DACT3 antisense RNA 1 [Source:HGNC Symbol;Acc:44120]
ENSG00000035664	8.060596E-5	down	-2.2873614	DAPK2	death-associated protein kinase 2 [Source:HGNC Symbol;Acc:2675]
ENSG00000109851	4.1819646E-4	down	-4.0187936	DBX1	developing brain homeobox 1 [Source:HGNC Symbol;Acc:33185]
ENSG00000011465	9.7903396E-8	down	-9.479243	DCN	decorin [Source:HGNC Symbol;Acc:2705]
ENSG00000204580	0.0035476123	down	-2.0173864	DDR1	discoidin domain receptor tyrosine kinase 1 [Source:HGNC Symbol;Acc:2730]
ENSG00000155792	6.567801E-5	down	-8.932775	DEPTOR	DEP domain containing MTOR-interacting protein [Source:HGNC Symbol;Acc:22953]
ENSG00000107984	2.3169214E-5	down	-2.4630542	DKK1	dickkopf WNT signaling pathway inhibitor 1 [Source:HGNC Symbol;Acc:2891]
ENSG00000155011	1.1691448E-4	down	-2.6519735	DKK2	dickkopf WNT signaling pathway inhibitor 2 [Source:HGNC Symbol;Acc:2892]
ENSG00000177337	0.0016186901	down	-2.243423	DLGAP1-AS1	DLGAP1 antisense RNA 1 [Source:HGNC Symbol;Acc:31676]
ENSG00000262001	0.006246486	down	-2.557136	DLGAP1-AS2	DLGAP1 antisense RNA 2 [Source:HGNC Symbol;Acc:28146]
ENSG00000105880	0.0076207914	down	-2.4997122	DLX5	distal-less homeobox 5 [Source:HGNC Symbol;Acc:2918]
ENSG00000087470	0.0021074652	down	-3.3722236	DNM1L	dynamin 1-like [Source:HGNC Symbol;Acc:2973]
ENSG00000134516	6.0099123E-6	down	-39.344994	DOCK2	dedicator of cytokinesis 2 [Source:HGNC Symbol;Acc:2988]
ENSG00000144045	8.313771E-6	down	-3.5105898	DQX1	DEAQ box RNA-dependent ATPase 1 [Source:HGNC Symbol;Acc:20410]
ENSG00000162490	0.0051922603	down	-2.168955	DRAXIN	dorsal inhibitory axon guidance protein [Source:HGNC Symbol;Acc:25054]
ENSG00000158050	1.2225458E-4	down	-16.15734	DUSP2	dual specificity phosphatase 2 [Source:HGNC Symbol;Acc:3068]
ENSG00000158560	5.061005E-7	down	-3.9962978	DYNC1I1	dynein, cytoplasmic 1, intermediate chain 1 [Source:HGNC Symbol;Acc:2963]
ENSG00000129173	0.0013002747	down	-2.215313	E2F8	E2F transcription factor 8 [Source:HGNC Symbol;Acc:24727]
ENSG00000143369	0.008415748	down	-4.053517	ECM1	extracellular matrix protein 1 [Source:HGNC Symbol;Acc:3153]
ENSG00000134109	1.0206835E-5	down	-2.0763059	EDEM1	ER degradation enhancer, mannosidase alpha-like 1 [Source:HGNC Symbol;Acc:18967]
ENSG00000164176	6.413648E-4	down	-4.1340218	EDIL3	EGF-like repeats and discoidin I-like domains 3 [Source:HGNC Symbol;Acc:3173]
ENSG00000078401	0.03643044	down	-7.2514615	EDN1	endothelin 1 [Source:HGNC Symbol;Acc:3176]
ENSG00000151617	7.991104E-5	down	-3.8284488	EDNRA	endothelin receptor type A [Source:HGNC Symbol;Acc:3179]
ENSG00000172638	0.0067621376	down	-2.2789662	EFEMP2	EGF containing fibulin-like extracellular matrix protein 2 [Source:HGNC Symbol;Acc:3219]
ENSG00000129521	2.6450367E-4	down	-2.5730643	EGLN3	egl-9 family hypoxia-inducible factor 3 [Source:HGNC Symbol;Acc:14661]
ENSG00000120738	3.5505148E-4	down	-4.435292	EGR1	early growth response 1 [Source:HGNC Symbol;Acc:3238]
ENSG00000179388	0.049941845	down	-4.0885572	EGR3	early growth response 3 [Source:HGNC Symbol;Acc:3240]
ENSG00000049540	0.0010043744	down	-2.37541	ELN	elastin [Source:HGNC Symbol;Acc:3327]
ENSG00000171617	7.530387E-6	down	-2.0227866	ENC1	ectodermal-neural cortex 1 (with BTB domain) [Source:HGNC Symbol;Acc:3345]
ENSG00000106991	0.0025668077	down	-3.5683603	ENG	endoglin [Source:HGNC Symbol;Acc:3349]
ENSG00000151023	0.0053358576	down	-2.7377622	ENKUR	enkurin, TRPC channel interacting protein [Source:HGNC Symbol;Acc:28388]
ENSG00000079819	4.549046E-4	down	-16.087868	EPB41L2	erythrocyte membrane protein band 4.1-like 2 [Source:HGNC Symbol;Acc:3379]
ENSG00000082397	1.02316164E-7	down	-44.900818	EPB41L3	erythrocyte membrane protein band 4.1-like 3 [Source:HGNC Symbol;Acc:3380]
ENSG00000143819	8.251951E-4	down	-2.1740735	EPHX1	epoxide hydrolase 1, microsomal (xenobiotic) [Source:HGNC Symbol;Acc:3401]
ENSG00000196482	2.367964E-4	down	-2.4704804	ESRRG	estrogen-related receptor gamma [Source:HGNC Symbol;Acc:3474]
ENSG00000134954	5.723391E-5	down	-2.1446626	ETS1	v-ets avian erythroblastosis virus E26 oncogene homolog 1 [Source:HGNC Symbol;Acc:3488]
ENSG00000115363	0.015158865	down	-2.296495	EVA1A	eva-1 homolog A (C. elegans) [Source:HGNC Symbol;Acc:25816]
ENSG00000173040	2.6928174E-4	down	-5.07242	EVC2	Ellis van Creveld syndrome 2 [Source:HGNC Symbol;Acc:19747]
ENSG00000106038	8.343913E-5	down	-3.9492764	EVX1	even-skipped homeobox 1 [Source:HGNC Symbol;Acc:3506]
ENSG00000178997	0.048774667	down	-2.852305	EXD1	exonuclease 3'-5' domain containing 1 [Source:HGNC Symbol;Acc:28507]
ENSG00000257302	1.5328599E-4	down	-3.0147789	FAHD2P1	fumarylacetoacetate hydrolase domain containing 2 pseudogene 1 [Source:HGNC Symbol;Acc:32441]
ENSG00000162894	2.9470015E-4	down	-14.936228	FAIM3	Fas apoptotic inhibitory molecule 3 [Source:HGNC Symbol;Acc:14315]
ENSG00000198324	0.002131271	down	-2.6580482	FAM109A	family with sequence similarity 109, member A [Source:HGNC Symbol;Acc:26509]
ENSG00000124019	0.0065841	down	-7.0577397	FAM124B	family with sequence similarity 124B [Source:HGNC Symbol;Acc:26224]
ENSG00000154319	5.195493E-4	down	-3.326033	FAM167A	family with sequence similarity 167, member A [Source:HGNC Symbol;Acc:15549]
ENSG00000204767	0.0028322556	down	-6.083656	FAM196B	family with sequence similarity 196, member B [Source:HGNC Symbol;Acc:37271]
ENSG00000164125	0.007338582	down	-5.529819	FAM198B	family with sequence similarity 198, member B [Source:HGNC Symbol;Acc:25312]
ENSG00000219438	0.0013476436	down	-17.1274	FAM19A5	family with sequence similarity 19 (chemokine (C-C motif)-like), member A5 [Source:HGNC Symbol;Acc:21592]
ENSG00000164970	0.004178595	down	-2.012103	FAM219A	family with sequence similarity 219, member A [Source:HGNC Symbol;Acc:19920]
ENSG00000139438	0.0021249214	down	-2.4162834	FAM222A	family with sequence similarity 222, member A [Source:HGNC Symbol;Acc:25915]
ENSG00000255650	8.741751E-5	down	-2.6601627	FAM222A-AS1	FAM222A antisense RNA 1 [Source:HGNC Symbol;Acc:28223]
ENSG00000231528	0.0010802123	down	-2.5913055	FAM225A	family with sequence similarity 225, member A (non-protein coding) [Source:HGNC Symbol;Acc:27855]
ENSG00000225684	8.6884317E-4	down	-2.7724042	FAM225B	family with sequence similarity 225, member B (non-protein coding) [Source:HGNC Symbol;Acc:21865]
ENSG00000178033	0.0015021076	down	-8.481945	FAM26E	family with sequence similarity 26, member E [Source:HGNC Symbol;Acc:21568]
ENSG00000112773	2.2413358E-4	down	-3.8039298	FAM46A	family with sequence similarity 46, member A [Source:HGNC Symbol;Acc:18345]
ENSG00000158246	0.016318636	down	-2.9275687	FAM46B	family with sequence similarity 46, member B [Source:HGNC Symbol;Acc:28273]
ENSG00000183508	5.953165E-4	down	-8.681537	FAM46C	family with sequence similarity 46, member C [Source:HGNC Symbol;Acc:24712]
ENSG00000182118	8.554444E-5	down	-2.6772623	FAM89A	family with sequence similarity 89, member A [Source:HGNC Symbol;Acc:25057]
ENSG00000153789	0.0018753456	down	-2.713102	FAM92B	family with sequence similarity 92, member B [Source:HGNC Symbol;Acc:24781]
ENSG00000166147	0.0011000194	down	-2.097669	FBN1	fibrillin 1 [Source:HGNC Symbol;Acc:3603]
ENSG00000154783	0.03395595	down	-2.3371506	FGD5	FYVE, RhoGEF and PH domain containing 5 [Source:HGNC Symbol;Acc:19117]
ENSG00000066468	1.0726229E-4	down	-2.2334406	FGFR2	fibroblast growth factor receptor 2 [Source:HGNC Symbol;Acc:3689]
ENSG00000068078	0.0024496103	down	-2.406909	FGFR3	fibroblast growth factor receptor 3 [Source:HGNC Symbol;Acc:3690]
ENSG00000104760	0.01667399	down	-2.4601018	FGL1	fibrinogen-like 1 [Source:HGNC Symbol;Acc:3695]
ENSG00000168386	5.1689806E-4	down	-4.172747	FILIP1L	filamin A interacting protein 1-like [Source:HGNC Symbol;Acc:24589]
ENSG00000102755	1.8413366E-5	down	-41.364323	FLT1	fms-related tyrosine kinase 1 [Source:HGNC Symbol;Acc:3763]
ENSG00000248905	4.5640557E-4	down	-3.1739693	FMN1	formin 1 [Source:HGNC Symbol;Acc:3768]
ENSG00000170345	0.0015806338	down	-6.132268	FOS	FBJ murine osteosarcoma viral oncogene homolog [Source:HGNC Symbol;Acc:3796]
ENSG00000075426	0.0037242966	down	-2.7457066	FOSL2	FOS-like antigen 2 [Source:HGNC Symbol;Acc:3798]
ENSG00000054598	0.00247819	down	-2.2748508	FOXC1	forkhead box C1 [Source:HGNC Symbol;Acc:3800]
ENSG00000214336	1.1136213E-4	down	-4.7798653	FOXI3	forkhead box I3 [Source:HGNC Symbol;Acc:35123]
ENSG00000070404	0.0058891065	down	-2.8621848	FSTL3	follistatin-like 3 (secreted glycoprotein) [Source:HGNC Symbol;Acc:3973]
ENSG00000089327	0.04279462	down	-3.0382137	FXYD5	FXYD domain containing ion transport regulator 5 [Source:HGNC Symbol;Acc:4029]
ENSG00000157240	0.0012712536	down	-2.1428335	FZD1	frizzled family receptor 1 [Source:HGNC Symbol;Acc:4038]
ENSG00000174804	6.370869E-4	down	-2.0663176	FZD4	frizzled family receptor 4 [Source:HGNC Symbol;Acc:4042]
ENSG00000160219	0.042411406	down	-2.9143748	GAB3	GRB2-associated binding protein 3 [Source:HGNC Symbol;Acc:17515]
ENSG00000128242	0.017438449	down	-2.529201	GAL3ST1	galactose-3-O-sulfotransferase 1 [Source:HGNC Symbol;Acc:24240]
ENSG00000158089	0.0022492774	down	-2.5883882	GALNT14	UDP-N-acetyl-alpha-D-galactosamine:polypeptide N-acetylgalactosaminyltransferase 14 (GalNAc-T14) [Source:HGNC Symbol;Acc:22946]
ENSG00000172020	0.0040177917	down	-2.2783723	GAP43	growth associated protein 43 [Source:HGNC Symbol;Acc:4140]
ENSG00000218582	0.0026059265	down	-2.0181823	GAPDHP63	glyceraldehyde 3 phosphate dehydrogenase pseudogene 63 [Source:HGNC Symbol;Acc:4157]
ENSG00000141441	0.0018556383	down	-2.2469773	GAREM	GRB2 associated, regulator of MAPK1 [Source:HGNC Symbol;Acc:26136]
ENSG00000107485	8.1105E-5	down	-2.1801007	GATA3	GATA binding protein 3 [Source:HGNC Symbol;Acc:4172]
ENSG00000136574	0.0023443124	down	-2.5526507	GATA4	GATA binding protein 4 [Source:HGNC Symbol;Acc:4173]
ENSG00000177628	0.0011091521	down	-2.267971	GBA	glucosidase, beta, acid [Source:HGNC Symbol;Acc:4177]
ENSG00000162645	6.669155E-6	down	-8.260515	GBP2	guanylate binding protein 2, interferon-inducible [Source:HGNC Symbol;Acc:4183]
ENSG00000117226	0.0135697825	down	-4.1805344	GBP3	guanylate binding protein 3 [Source:HGNC Symbol;Acc:4184]
ENSG00000162654	6.8598956E-6	down	-6.7158947	GBP4	guanylate binding protein 4 [Source:HGNC Symbol;Acc:20480]
ENSG00000168505	7.759191E-4	down	-6.5627527	GBX2	gastrulation brain homeobox 2 [Source:HGNC Symbol;Acc:4186]
ENSG00000156466	2.076762E-5	down	-4.267594	GDF6	growth differentiation factor 6 [Source:HGNC Symbol;Acc:4221]
ENSG00000143869	0.011174192	down	-4.007043	GDF7	growth differentiation factor 7 [Source:HGNC Symbol;Acc:4222]
ENSG00000168546	2.2031208E-4	down	-2.3365798	GFRA2	GDNF family receptor alpha 2 [Source:HGNC Symbol;Acc:4244]
ENSG00000152661	4.2067577E-6	down	-2.280038	GJA1	gap junction protein, alpha 1, 43kDa [Source:HGNC Symbol;Acc:4274]
ENSG00000176857	0.025296126	down	-2.1893375	GJA1P1	gap junction protein, alpha 1, 43kDa pseudogene 1 [Source:HGNC Symbol;Acc:4275]
ENSG00000173221	1.0174709E-4	down	-2.0894744	GLRX	glutaredoxin (thioltransferase) [Source:HGNC Symbol;Acc:4330]
ENSG00000127920	3.3679855E-4	down	-3.128581	GNG11	guanine nucleotide binding protein (G protein), gamma 11 [Source:HGNC Symbol;Acc:4403]
ENSG00000162188	0.007612876	down	-2.2851522	GNG3	guanine nucleotide binding protein (G protein), gamma 3 [Source:HGNC Symbol;Acc:4405]
ENSG00000164850	0.0017907975	down	-3.4589565	GPER1	G protein-coupled estrogen receptor 1 [Source:HGNC Symbol;Acc:4485]
ENSG00000136235	9.89112E-4	down	-2.8470905	GPNMB	glycoprotein (transmembrane) nmb [Source:HGNC Symbol;Acc:4462]
ENSG00000170775	1.8021361E-4	down	-2.2433162	GPR37	G protein-coupled receptor 37 (endothelin receptor type B-like) [Source:HGNC Symbol;Acc:4494]
ENSG00000205336	0.0017322602	down	-3.1981714	GPR56	G protein-coupled receptor 56 [Source:HGNC Symbol;Acc:4512]
ENSG00000119714	5.274718E-4	down	-3.5569296	GPR68	G protein-coupled receptor 68 [Source:HGNC Symbol;Acc:4519]
ENSG00000155269	0.04647932	down	-2.2547412	GPR78	G protein-coupled receptor 78 [Source:HGNC Symbol;Acc:4528]
ENSG00000123901	0.02852961	down	-3.074352	GPR83	G protein-coupled receptor 83 [Source:HGNC Symbol;Acc:4523]
ENSG00000170412	0.0044041662	down	-2.1028116	GPRC5C	G protein-coupled receptor, family C, group 5, member C [Source:HGNC Symbol;Acc:13309]
ENSG00000213654	0.028108351	down	-2.2253873	GPSM3	G-protein signaling modulator 3 [Source:HGNC Symbol;Acc:13945]
ENSG00000211445	9.269083E-4	down	-2.058767	GPX3	glutathione peroxidase 3 (plasma) [Source:HGNC Symbol;Acc:4555]
ENSG00000164294	2.2286865E-4	down	-2.5689347	GPX8	glutathione peroxidase 8 (putative) [Source:HGNC Symbol;Acc:33100]
ENSG00000175318	0.03129831	down	-3.502932	GRAMD2	GRAM domain containing 2 [Source:HGNC Symbol;Acc:27287]
ENSG00000166923	1.7515563E-7	down	-48.184715	GREM1	gremlin 1, DAN family BMP antagonist [Source:HGNC Symbol;Acc:2001]
ENSG00000180875	8.8232526E-5	down	-6.756565	GREM2	gremlin 2, DAN family BMP antagonist [Source:HGNC Symbol;Acc:17655]
ENSG00000155511	0.0011769291	down	-2.2722936	GRIA1	glutamate receptor, ionotropic, AMPA 1 [Source:HGNC Symbol;Acc:4571]
ENSG00000182771	1.4533744E-4	down	-4.0558257	GRID1	glutamate receptor, ionotropic, delta 1 [Source:HGNC Symbol;Acc:4575]
ENSG00000196277	9.9153855E-5	down	-2.275437	GRM7	glutamate receptor, metabotropic 7 [Source:HGNC Symbol;Acc:4599]
ENSG00000273004	0.0032567042	down	-2.9457319	GS1-279B7.2
ENSG00000170961	1.7977195E-4	down	-19.801882	HAS2	hyaluronan synthase 2 [Source:HGNC Symbol;Acc:4819]
ENSG00000248690	2.7417718E-6	down	-7.2650747	HAS2-AS1	HAS2 antisense RNA 1 [Source:HGNC Symbol;Acc:34340]
ENSG00000113070	0.0013556934	down	-3.1249409	HBEGF	heparin-binding EGF-like growth factor [Source:HGNC Symbol;Acc:3059]
ENSG00000269235	0.0020760335	down	-14.143696	HCCAT3	hepatocellular carcinoma associated transcript 3 (non-protein coding) [Source:HGNC Symbol;Acc:48598]
ENSG00000167220	0.0021901655	down	-2.0808063	HDHD2	haloacid dehalogenase-like hydrolase domain containing 2 [Source:HGNC Symbol;Acc:25364]
ENSG00000114315	9.4904786E-4	down	-11.404569	HES1	hairy and enhancer of split 1, (Drosophila) [Source:HGNC Symbol;Acc:5192]
ENSG00000143512	0.024882533	down	-3.2297783	HHIPL2	HHIP-like 2 [Source:HGNC Symbol;Acc:25842]
ENSG00000149929	0.004854855	down	-2.0783577	HIRIP3	HIRA interacting protein 3 [Source:HGNC Symbol;Acc:4917]
ENSG00000187837	8.194644E-4	down	-2.179436	HIST1H1C	histone cluster 1, H1c [Source:HGNC Symbol;Acc:4716]
ENSG00000124575	1.1407725E-4	down	-4.510029	HIST1H1D	histone cluster 1, H1d [Source:HGNC Symbol;Acc:4717]
ENSG00000216331	2.7273787E-4	down	-4.763419	HIST1H1PS1	histone cluster 1, H1, pseudogene 1 [Source:HGNC Symbol;Acc:19163]
ENSG00000196866	0.0411037	down	-3.4971156	HIST1H2AD	histone cluster 1, H2ad [Source:HGNC Symbol;Acc:4729]
ENSG00000196747	0.0099187605	down	-2.1684365	HIST1H2AI	histone cluster 1, H2ai [Source:HGNC Symbol;Acc:4725]
ENSG00000182611	0.009982019	down	-2.7361395	HIST1H2AJ	histone cluster 1, H2aj [Source:HGNC Symbol;Acc:4727]
ENSG00000218690	0.0055548768	down	-5.697938	HIST1H2APS4	histone cluster 1, H2a, pseudogene 4 [Source:HGNC Symbol;Acc:4732]
ENSG00000180596	8.0628355E-4	down	-2.8782878	HIST1H2BC	histone cluster 1, H2bc [Source:HGNC Symbol;Acc:4757]
ENSG00000197697	0.0016305529	down	-2.0744054	HIST1H2BE	histone cluster 1, H2be [Source:HGNC Symbol;Acc:4753]
ENSG00000124635	2.620753E-4	down	-3.6249442	HIST1H2BJ	histone cluster 1, H2bj [Source:HGNC Symbol;Acc:4761]
ENSG00000198366	0.023853596	down	-2.910621	HIST1H3A	histone cluster 1, H3a [Source:HGNC Symbol;Acc:4766]
ENSG00000124693	0.04583836	down	-4.636091	HIST1H3B	histone cluster 1, H3b [Source:HGNC Symbol;Acc:4776]
ENSG00000197409	0.047517404	down	-6.01882	HIST1H3D	histone cluster 1, H3d [Source:HGNC Symbol;Acc:4767]
ENSG00000256316	0.03485711	down	-4.2054615	HIST1H3F	histone cluster 1, H3f [Source:HGNC Symbol;Acc:4773]
ENSG00000256018	0.046147928	down	-2.758458	HIST1H3G	histone cluster 1, H3g [Source:HGNC Symbol;Acc:4772]
ENSG00000197153	0.0079944115	down	-2.7242587	HIST1H3J	histone cluster 1, H3j [Source:HGNC Symbol;Acc:4774]
ENSG00000197061	0.020042367	down	-2.0572395	HIST1H4C	histone cluster 1, H4c [Source:HGNC Symbol;Acc:4787]
ENSG00000158406	0.0053466847	down	-3.1225908	HIST1H4H	histone cluster 1, H4h [Source:HGNC Symbol;Acc:4788]
ENSG00000181201	0.045511436	down	-3.1819227	HIST3H2BA	histone cluster 3, H2ba, pseudogene [Source:HGNC Symbol;Acc:20515]
ENSG00000257551	0.015824225	down	-2.2960699	HLA-AS1	HLA antisense RNA 1 [Source:HGNC Symbol;Acc:42509]
ENSG00000136630	0.0027182787	down	-2.5056007	HLX	H2.0-like homeobox [Source:HGNC Symbol;Acc:4978]
ENSG00000234927	0.010209446	down	-4.0537224	HMGN1P18	high mobility group nucleosome binding domain 1 pseudogene 18 [Source:HGNC Symbol;Acc:39362]
ENSG00000261620	2.2372406E-4	down	-2.0470402	HMGN2P41	high mobility group nucleosomal binding domain 2 pseudogene 41 [Source:HGNC Symbol;Acc:39412]
ENSG00000226427	0.002460541	down	-3.536031	HMGN2P7	high mobility group nucleosomal binding domain 2 pseudogene 7 [Source:HGNC Symbol;Acc:33575]
ENSG00000221887	0.04082727	down	-2.4172764	HMSD	histocompatibility (minor) serpin domain containing [Source:HGNC Symbol;Acc:23037]
ENSG00000150540	0.009434268	down	-6.9824305	HNMT	histamine N-methyltransferase [Source:HGNC Symbol;Acc:5028]
ENSG00000250859	0.026488263	down	-2.249642	HNRNPKP1	heterogeneous nuclear ribonucleoprotein K pseudogene 1 [Source:HGNC Symbol;Acc:42374]
ENSG00000228630	2.4368455E-4	down	-4.319438	HOTAIR	HOX transcript antisense RNA [Source:HGNC Symbol;Acc:33510]
ENSG00000106031	2.3315735E-5	down	-11.391685	HOXA13	homeobox A13 [Source:HGNC Symbol;Acc:5102]
ENSG00000250133	0.049116645	down	-5.9314337	HOXC-AS2	HOXC cluster antisense RNA 2 [Source:HGNC Symbol;Acc:43750]
ENSG00000123388	2.7503978E-4	down	-4.5173464	HOXC11	homeobox C11 [Source:HGNC Symbol;Acc:5123]
ENSG00000196639	1.1811557E-4	down	-22.536509	HRH1	histamine receptor H1 [Source:HGNC Symbol;Acc:5182]
ENSG00000153976	0.0015128137	down	-3.8060553	HS3ST3A1	heparan sulfate (glucosamine) 3-O-sulfotransferase 3A1 [Source:HGNC Symbol;Acc:5196]
ENSG00000249853	3.811504E-5	down	-5.3983836	HS3ST5	heparan sulfate (glucosamine) 3-O-sulfotransferase 5 [Source:HGNC Symbol;Acc:19419]
ENSG00000004776	1.6110567E-4	down	-6.167846	HSPB6	heat shock protein, alpha-crystallin-related, B6 [Source:HGNC Symbol;Acc:26511]
ENSG00000135914	4.0448818E-4	down	-15.538246	HTR2B	5-hydroxytryptamine (serotonin) receptor 2B, G protein-coupled [Source:HGNC Symbol;Acc:5294]
ENSG00000166736	0.0010595459	down	-6.606711	HTR3A	5-hydroxytryptamine (serotonin) receptor 3A, ionotropic [Source:HGNC Symbol;Acc:5297]
ENSG00000149305	0.0021843452	down	-7.26193	HTR3B	5-hydroxytryptamine (serotonin) receptor 3B, ionotropic [Source:HGNC Symbol;Acc:5298]
ENSG00000164270	2.0202303E-4	down	-4.573307	HTR4	5-hydroxytryptamine (serotonin) receptor 4, G protein-coupled [Source:HGNC Symbol;Acc:5299]
ENSG00000148680	7.971371E-4	down	-4.5506296	HTR7	5-hydroxytryptamine (serotonin) receptor 7, adenylate cyclase-coupled [Source:HGNC Symbol;Acc:5302]
ENSG00000166033	8.028552E-4	down	-3.6598341	HTRA1	HtrA serine peptidase 1 [Source:HGNC Symbol;Acc:9476]
ENSG00000090339	0.025125781	down	-2.2259965	ICAM1	intercellular adhesion molecule 1 [Source:HGNC Symbol;Acc:5344]
ENSG00000160223	0.019317117	down	-2.5605917	ICOSLG	inducible T-cell co-stimulator ligand [Source:HGNC Symbol;Acc:17087]
ENSG00000125968	2.1294535E-4	down	-8.116871	ID1	inhibitor of DNA binding 1, dominant negative helix-loop-helix protein [Source:HGNC Symbol;Acc:5360]
ENSG00000115738	4.3920056E-5	down	-12.293785	ID2	inhibitor of DNA binding 2, dominant negative helix-loop-helix protein [Source:HGNC Symbol;Acc:5361]
ENSG00000117318	5.704898E-4	down	-5.0756326	ID3	inhibitor of DNA binding 3, dominant negative helix-loop-helix protein [Source:HGNC Symbol;Acc:5362]
ENSG00000172201	3.0783578E-6	down	-16.842375	ID4	inhibitor of DNA binding 4, dominant negative helix-loop-helix protein [Source:HGNC Symbol;Acc:5363]
ENSG00000185885	0.037952345	down	-2.3316877	IFITM1	interferon induced transmembrane protein 1 [Source:HGNC Symbol;Acc:5412]
ENSG00000185201	0.01838804	down	-2.0607944	IFITM2	interferon induced transmembrane protein 2 [Source:HGNC Symbol;Acc:5413]
ENSG00000142089	0.010768123	down	-2.4060361	IFITM3	interferon induced transmembrane protein 3 [Source:HGNC Symbol;Acc:5414]
ENSG00000159217	0.0059068627	down	-2.7752373	IGF2BP1	insulin-like growth factor 2 mRNA binding protein 1 [Source:HGNC Symbol;Acc:28866]
ENSG00000146674	3.6331376E-6	down	-59.261738	IGFBP3	insulin-like growth factor binding protein 3 [Source:HGNC Symbol;Acc:5472]
ENSG00000141753	0.006137977	down	-2.2502654	IGFBP4	insulin-like growth factor binding protein 4 [Source:HGNC Symbol;Acc:5473]
ENSG00000115461	2.4891755E-4	down	-2.0201843	IGFBP5	insulin-like growth factor binding protein 5 [Source:HGNC Symbol;Acc:5474]
ENSG00000167779	0.0039290763	down	-4.0670657	IGFBP6	insulin-like growth factor binding protein 6 [Source:HGNC Symbol;Acc:5475]
ENSG00000126246	0.0031358933	down	-2.4236407	IGFLR1	IGF-like family receptor 1 [Source:HGNC Symbol;Acc:23620]
ENSG00000211936	0.0018187956	down	-2.4664578	IGHV4-4	immunoglobulin heavy variable 4-4 [Source:HGNC Symbol;Acc:5652]
ENSG00000183067	0.032918572	down	-2.7413285	IGSF5	immunoglobulin superfamily, member 5 [Source:HGNC Symbol;Acc:5952]
ENSG00000137070	4.5485055E-4	down	-3.3920262	IL11RA	interleukin 11 receptor, alpha [Source:HGNC Symbol;Acc:5967]
ENSG00000131724	1.4645996E-5	down	-2.2430768	IL13RA1	interleukin 13 receptor, alpha 1 [Source:HGNC Symbol;Acc:5974]
ENSG00000123496	3.576745E-5	down	-3.9695702	IL13RA2	interleukin 13 receptor, alpha 2 [Source:HGNC Symbol;Acc:5975]
ENSG00000164136	4.9599017E-5	down	-6.328255	IL15	interleukin 15 [Source:HGNC Symbol;Acc:5977]
ENSG00000196083	5.076907E-5	down	-7.214082	IL1RAP	interleukin 1 receptor accessory protein [Source:HGNC Symbol;Acc:5995]
ENSG00000164509	6.877101E-4	down	-2.3260903	IL31RA	interleukin 31 receptor A [Source:HGNC Symbol;Acc:18969]
ENSG00000137033	7.8172854E-4	down	-32.555275	IL33	interleukin 33 [Source:HGNC Symbol;Acc:16028]
ENSG00000160712	1.5224968E-5	down	-10.386028	IL6R	interleukin 6 receptor [Source:HGNC Symbol;Acc:6019]
ENSG00000166333	0.006468728	down	-2.1487415	ILK	integrin-linked kinase [Source:HGNC Symbol;Acc:6040]
ENSG00000231871	2.3861851E-4	down	-2.1837447	IPO9-AS1	IPO9 antisense RNA 1 [Source:HGNC Symbol;Acc:40892]
ENSG00000132321	1.3049614E-5	down	-6.060011	IQCA1	IQ motif containing with AAA domain 1 [Source:HGNC Symbol;Acc:26195]
ENSG00000117595	8.834033E-5	down	-4.5390778	IRF6	interferon regulatory factor 6 [Source:HGNC Symbol;Acc:6121]
ENSG00000129009	0.0010672229	down	-3.9370496	ISLR	immunoglobulin superfamily containing leucine-rich repeat [Source:HGNC Symbol;Acc:6133]
ENSG00000167178	9.809819E-4	down	-4.847775	ISLR2	immunoglobulin superfamily containing leucine-rich repeat 2 [Source:HGNC Symbol;Acc:29286]
ENSG00000066583	5.902541E-6	down	-2.6453626	ISOC1	isochorismatase domain containing 1 [Source:HGNC Symbol;Acc:24254]
ENSG00000161638	0.026543638	down	-2.318402	ITGA5	integrin, alpha 5 (fibronectin receptor, alpha polypeptide) [Source:HGNC Symbol;Acc:6141]
ENSG00000259753	0.0010991024	down	-3.0277536	ITGB3	Integrin beta [Source:UniProtKB/TrEMBL;Acc:B4DTY9]
ENSG00000078596	1.2941057E-6	down	-25.233269	ITM2A	integral membrane protein 2A [Source:HGNC Symbol;Acc:6173]
ENSG00000143772	9.92378E-4	down	-2.0476708	ITPKB	inositol-trisphosphate 3-kinase B [Source:HGNC Symbol;Acc:6179]
ENSG00000140044	0.0019907276	down	-2.3957136	JDP2	Jun dimerization protein 2 [Source:HGNC Symbol;Acc:17546]
ENSG00000149596	0.010010123	down	-6.424293	JPH2	junctophilin 2 [Source:HGNC Symbol;Acc:14202]
ENSG00000214401	0.0021713835	down	-2.4039607	KANSL1-AS1	KANSL1 antisense RNA 1 [Source:HGNC Symbol;Acc:43740]
ENSG00000206142	0.002772915	down	-2.8150017	KB-1183D5.13
ENSG00000245330	0.002670175	down	-3.0719023	KB-1471A8.1
ENSG00000169282	4.035118E-4	down	-3.1267846	KCNAB1	potassium voltage-gated channel, shaker-related subfamily, beta member 1 [Source:HGNC Symbol;Acc:6228]
ENSG00000168418	0.015428906	down	-2.9373446	KCNG4	potassium voltage-gated channel, subfamily G, member 4 [Source:HGNC Symbol;Acc:19697]
ENSG00000055118	0.009539989	down	-2.0731423	KCNH2	potassium voltage-gated channel, subfamily H (eag-related), member 2 [Source:HGNC Symbol;Acc:6251]
ENSG00000152315	0.0023088383	down	-3.9554267	KCNK13	potassium channel, subfamily K, member 13 [Source:HGNC Symbol;Acc:6275]
ENSG00000124134	1.1018707E-4	down	-7.6164002	KCNS1	potassium voltage-gated channel, delayed-rectifier, subfamily S, member 1 [Source:HGNC Symbol;Acc:6300]
ENSG00000162849	2.7939866E-5	down	-2.1784234	KIF26B	kinesin family member 26B [Source:HGNC Symbol;Acc:25484]
ENSG00000226650	8.8429573E-4	down	-2.4384787	KIF4B	kinesin family member 4B [Source:HGNC Symbol;Acc:6322]
ENSG00000183853	5.5739365E-5	down	-8.505582	KIRREL	kin of IRRE like (Drosophila) [Source:HGNC Symbol;Acc:15734]
ENSG00000127528	0.0018287805	down	-14.335841	KLF2	Kruppel-like factor 2 (lung) [Source:HGNC Symbol;Acc:6347]
ENSG00000067082	1.8654263E-4	down	-2.2565708	KLF6	Kruppel-like factor 6 [Source:HGNC Symbol;Acc:2235]
ENSG00000236670	9.7593834E-4	down	-3.221777	KRT18P5	keratin 18 pseudogene 5 [Source:HGNC Symbol;Acc:19259]
ENSG00000171345	0.027306864	down	-6.2232385	KRT19	keratin 19 [Source:HGNC Symbol;Acc:6436]
ENSG00000240668	0.0015442248	down	-2.1788042	KRT8P36	keratin 8 pseudogene 36 [Source:HGNC Symbol;Acc:39870]
ENSG00000268836	0.041100856	down	-2.971759	LA16c-OS12.2
ENSG00000196878	0.005130368	down	-10.672938	LAMB3	laminin, beta 3 [Source:HGNC Symbol;Acc:6490]
ENSG00000132434	7.348225E-4	down	-2.0239546	LANCL2	LanC lantibiotic synthetase component C-like 2 (bacterial) [Source:HGNC Symbol;Acc:6509]
ENSG00000002834	0.00521595	down	-2.0119648	LASP1	LIM and SH3 protein 1 [Source:HGNC Symbol;Acc:6513]
ENSG00000150457	0.0037052995	down	-6.539352	LATS2	large tumor suppressor kinase 2 [Source:HGNC Symbol;Acc:6515]
ENSG00000122367	5.1442336E-4	down	-2.102271	LDB3	LIM domain binding 3 [Source:HGNC Symbol;Acc:15710]
ENSG00000090530	0.017871682	down	-2.8349926	LEPREL1	leprecan-like 1 [Source:HGNC Symbol;Acc:19317]
ENSG00000106003	0.013646833	down	-2.2233665	LFNG	LFNG O-fucosylpeptide 3-beta-N-acetylglucosaminyltransferase [Source:HGNC Symbol;Acc:6560]
ENSG00000139292	0.0012555529	down	-2.5061138	LGR5	leucine-rich repeat containing G protein-coupled receptor 5 [Source:HGNC Symbol;Acc:4504]
ENSG00000225969	0.017326474	down	-5.103906	LINC00035	long intergenic non-protein coding RNA 35 [Source:HGNC Symbol;Acc:18289]
ENSG00000212766	0.0046189562	down	-2.2612853	LINC00277	long intergenic non-protein coding RNA 277 [Source:HGNC Symbol;Acc:26596]
ENSG00000229373	1.704534E-4	down	-15.41989	LINC00452	long intergenic non-protein coding RNA 452 [Source:HGNC Symbol;Acc:42800]
ENSG00000226921	4.939704E-6	down	-49.854317	LINC00454	long intergenic non-protein coding RNA 454 [Source:HGNC Symbol;Acc:42802]
ENSG00000227036	0.004403377	down	-2.2448285	LINC00511	long intergenic non-protein coding RNA 511 [Source:HGNC Symbol;Acc:43564]
ENSG00000231690	0.015913066	down	-2.6292589	LINC00574	long intergenic non-protein coding RNA 574 [Source:HGNC Symbol;Acc:21598]
ENSG00000228214	0.0017463212	down	-2.136339	LINC00693	long intergenic non-protein coding RNA 693 [Source:HGNC Symbol;Acc:44526]
ENSG00000246898	0.037820496	down	-2.5858924	LINC00920	long intergenic non-protein coding RNA 920 [Source:HGNC Symbol;Acc:48611]
ENSG00000237489	0.03438541	down	-2.10519	LINC00959	long intergenic non-protein coding RNA 959 [Source:HGNC Symbol;Acc:48677]
ENSG00000213171	0.017171204	down	-2.847468	LINGO4	leucine rich repeat and Ig domain containing 4 [Source:HGNC Symbol;Acc:31814]
ENSG00000273473	0.008444796	down	-2.3403158	LL09NC01-139C3.1
ENSG00000273027	4.7335317E-4	down	-2.9740505	LL21NC02-1C16.1
ENSG00000272448	0.023545956	down	-3.4282045	LLNLR-299G3.1
ENSG00000143013	0.0027868825	down	-4.5116086	LMO4	LIM domain only 4 [Source:HGNC Symbol;Acc:6644]
ENSG00000170500	4.682512E-6	down	-3.365033	LONRF2	LON peptidase N-terminal domain and ring finger 2 [Source:HGNC Symbol;Acc:24788]
ENSG00000198121	4.5541154E-5	down	-3.579535	LPAR1	lysophosphatidic acid receptor 1 [Source:HGNC Symbol;Acc:3166]
ENSG00000139679	0.001311927	down	-6.136053	LPAR6	lysophosphatidic acid receptor 6 [Source:HGNC Symbol;Acc:15520]
ENSG00000150471	0.0015157103	down	-2.2133806	LPHN3	latrophilin 3 [Source:HGNC Symbol;Acc:20974]
ENSG00000270959	0.04435727	down	-2.6398947	LPP-AS2	LPP antisense RNA 2 [Source:HGNC Symbol;Acc:27952]
ENSG00000168702	0.020677637	down	-2.5675945	LRP1B	low density lipoprotein receptor-related protein 1B [Source:HGNC Symbol;Acc:6693]
ENSG00000137507	0.0248625	down	-2.214406	LRRC32	leucine rich repeat containing 32 [Source:HGNC Symbol;Acc:4161]
ENSG00000128594	0.0088744005	down	-3.1045372	LRRC4	leucine rich repeat containing 4 [Source:HGNC Symbol;Acc:15586]
ENSG00000148948	1.783992E-4	down	-5.8242154	LRRC4C	leucine rich repeat containing 4C [Source:HGNC Symbol;Acc:29317]
ENSG00000183908	1.8188487E-4	down	-5.1536317	LRRC55	leucine rich repeat containing 55 [Source:HGNC Symbol;Acc:32324]
ENSG00000105699	0.002874026	down	-3.2282226	LSR	lipolysis stimulated lipoprotein receptor [Source:HGNC Symbol;Acc:29572]
ENSG00000139329	9.0686364E-5	down	-2.8957083	LUM	lumican [Source:HGNC Symbol;Acc:6724]
ENSG00000204103	1.751626E-5	down	-14.191063	MAFB	v-maf avian musculoaponeurotic fibrosarcoma oncogene homolog B [Source:HGNC Symbol;Acc:6408]
ENSG00000046774	0.026219746	down	-3.6626248	MAGEC2	melanoma antigen family C, 2 [Source:HGNC Symbol;Acc:13574]
ENSG00000144063	5.1450916E-4	down	-9.739755	MALL	mal, T-cell differentiation protein-like [Source:HGNC Symbol;Acc:6818]
ENSG00000111885	4.5891087E-5	down	-2.0559242	MAN1A1	mannosidase, alpha, class 1A, member 1 [Source:HGNC Symbol;Acc:6821]
ENSG00000069535	2.658307E-4	down	-3.2231627	MAOB	monoamine oxidase B [Source:HGNC Symbol;Acc:6834]
ENSG00000156265	0.0046404097	down	-2.2920537	MAP3K7CL	MAP3K7 C-terminal like [Source:HGNC Symbol;Acc:16457]
ENSG00000183654	0.0015968508	down	-2.52228	MARCH11	membrane-associated ring finger (C3HC4) 11 [Source:HGNC Symbol;Acc:33609]
ENSG00000132031	0.0030608375	down	-2.285748	MATN3	matrilin 3 [Source:HGNC Symbol;Acc:6909]
ENSG00000180611	7.909474E-6	down	-4.596319	MB21D2	Mab-21 domain containing 2 [Source:HGNC Symbol;Acc:30438]
ENSG00000165471	0.0041972515	down	-2.2244735	MBL2	mannose-binding lectin (protein C) 2, soluble [Source:HGNC Symbol;Acc:6922]
ENSG00000140563	5.9743423E-4	down	-3.0125353	MCTP2	multiple C2 domains, transmembrane 2 [Source:HGNC Symbol;Acc:25636]
ENSG00000112139	2.4257177E-4	down	-11.725849	MDGA1	MAM domain containing glycosylphosphatidylinositol anchor 1 [Source:HGNC Symbol;Acc:19267]
ENSG00000085276	0.012158766	down	-2.0354013	MECOM	MDS1 and EVI1 complex locus [Source:HGNC Symbol;Acc:3498]
ENSG00000145794	0.0016478328	down	-13.450101	MEGF10	multiple EGF-like-domains 10 [Source:HGNC Symbol;Acc:29634]
ENSG00000188095	0.008060476	down	-4.4234347	MESP2	mesoderm posterior 2 homolog (mouse) [Source:HGNC Symbol;Acc:29659]
ENSG00000176845	0.023833614	down	-2.0414565	METRNL	meteorin, glial cell differentiation regulator-like [Source:HGNC Symbol;Acc:27584]
ENSG00000185432	4.2959404E-5	down	-2.1005352	METTL7A	methyltransferase like 7A [Source:HGNC Symbol;Acc:24550]
ENSG00000170439	0.0018759852	down	-7.5348263	METTL7B	methyltransferase like 7B [Source:HGNC Symbol;Acc:28276]
ENSG00000259159	4.819113E-4	down	-2.4001477	MFRP	Homo sapiens C1q and tumor necrosis factor related protein 5 (C1QTNF5), transcript variant 2, mRNA. [Source:RefSeq mRNA;Acc:NM_001278431]
ENSG00000111341	8.6700567E-7	down	-5.808755	MGP	matrix Gla protein [Source:HGNC Symbol;Acc:7060]
ENSG00000266780	1.6008482E-5	down	-2.0873094	MIR4444-1	microRNA 4444-1 [Source:HGNC Symbol;Acc:41710]
ENSG00000264268	0.0014364015	down	-2.3772357	MIR4767	microRNA 4767 [Source:HGNC Symbol;Acc:41548]
ENSG00000130382	0.0014202826	down	-2.3163266	MLLT1	myeloid/lymphoid or mixed-lineage leukemia (trithorax homolog, Drosophila); translocated to, 1 [Source:HGNC Symbol;Acc:7134]
ENSG00000102996	0.0047645043	down	-2.0112963	MMP15	matrix metallopeptidase 15 (membrane-inserted) [Source:HGNC Symbol;Acc:7161]
ENSG00000075643	2.179555E-4	down	-2.7416222	MOCOS	molybdenum cofactor sulfurase [Source:HGNC Symbol;Acc:18234]
ENSG00000073146	9.3692425E-4	down	-5.14327	MOV10L1	Mov10l1, Moloney leukemia virus 10-like 1, homolog (mouse) [Source:HGNC Symbol;Acc:7201]
ENSG00000079931	4.428217E-5	down	-2.5473769	MOXD1	monooxygenase, DBH-like 1 [Source:HGNC Symbol;Acc:21063]
ENSG00000082126	1.1510496E-5	down	-18.295677	MPP4	membrane protein, palmitoylated 4 (MAGUK p55 subfamily member 4) [Source:HGNC Symbol;Acc:13680]
ENSG00000163132	0.034134645	down	-4.1368456	MSX1	msh homeobox 1 [Source:HGNC Symbol;Acc:7391]
ENSG00000120149	1.0834459E-4	down	-7.93745	MSX2	msh homeobox 2 [Source:HGNC Symbol;Acc:7392]
ENSG00000169715	0.0031717396	down	-5.5636716	MT1E	metallothionein 1E [Source:HGNC Symbol;Acc:7397]
ENSG00000014914	2.2600287E-4	down	-2.677041	MTMR11	myotubularin related protein 11 [Source:HGNC Symbol;Acc:24307]
ENSG00000132938	9.845215E-4	down	-8.572753	MTUS2	microtubule associated tumor suppressor candidate 2 [Source:HGNC Symbol;Acc:20595]
ENSG00000185499	0.02400159	down	-2.41867	MUC1	mucin 1, cell surface associated [Source:HGNC Symbol;Acc:7508]
ENSG00000205277	0.0072179073	down	-4.280823	MUC12	mucin 12, cell surface associated [Source:HGNC Symbol;Acc:7510]
ENSG00000013364	0.0011666858	down	-2.0339928	MVP	major vault protein [Source:HGNC Symbol;Acc:7531]
ENSG00000140795	0.003596328	down	-2.6581821	MYLK3	myosin light chain kinase 3 [Source:HGNC Symbol;Acc:29826]
ENSG00000180209	4.8821553E-4	down	-3.8442652	MYLPF	myosin light chain, phosphorylatable, fast skeletal muscle [Source:HGNC Symbol;Acc:29824]
ENSG00000133454	0.026029008	down	-2.6131809	MYO18B	myosin XVIIIB [Source:HGNC Symbol;Acc:18150]
ENSG00000071909	0.0036594903	down	-2.7155738	MYO3B	myosin IIIB [Source:HGNC Symbol;Acc:15576]
ENSG00000138119	0.001024796	down	-7.9736943	MYOF	myoferlin [Source:HGNC Symbol;Acc:3656]
ENSG00000166886	0.0068700425	down	-2.2133412	NAB2	NGFI-A binding protein 2 (EGR1 binding protein 2) [Source:HGNC Symbol;Acc:7627]
ENSG00000148411	0.0012426648	down	-2.601505	NACC2	NACC family member 2, BEN and BTB (POZ) domain containing [Source:HGNC Symbol;Acc:23846]
ENSG00000124479	8.2183044E-7	down	-2.9684548	NDP	Norrie disease (pseudoglioma) [Source:HGNC Symbol;Acc:7678]
ENSG00000164100	0.001501153	down	-2.2484438	NDST3	N-deacetylase/N-sulfotransferase (heparan glucosaminyl) 3 [Source:HGNC Symbol;Acc:7682]
ENSG00000103154	0.002293194	down	-19.993568	NECAB2	N-terminal EF-hand calcium binding protein 2 [Source:HGNC Symbol;Acc:23746]
ENSG00000104722	3.5763645E-5	down	-2.0716388	NEFM	neurofilament, medium polypeptide [Source:HGNC Symbol;Acc:7734]
ENSG00000167034	1.5847759E-7	down	-19.998796	NKX3-1	NK3 homeobox 1 [Source:HGNC Symbol;Acc:7838]
ENSG00000140853	0.0020833036	down	-2.0132062	NLRC5	NLR family, CARD domain containing 5 [Source:HGNC Symbol;Acc:29933]
ENSG00000123609	0.019422049	down	-2.248325	NMI	N-myc (and STAT) interactor [Source:HGNC Symbol;Acc:7854]
ENSG00000167207	0.046498634	down	-4.084919	NOD2	nucleotide-binding oligomerization domain containing 2 [Source:HGNC Symbol;Acc:5331]
ENSG00000204301	0.003521968	down	-2.3259346	NOTCH4	notch 4 [Source:HGNC Symbol;Acc:7884]
ENSG00000151322	0.0028118298	down	-5.473034	NPAS3	neuronal PAS domain protein 3 [Source:HGNC Symbol;Acc:19311]
ENSG00000169418	0.01336395	down	-4.4177694	NPR1	natriuretic peptide receptor A/guanylate cyclase A (atrionatriuretic peptide receptor A) [Source:HGNC Symbol;Acc:7943]
ENSG00000221890	0.0025030838	down	-2.1582453	NPTXR	neuronal pentraxin receptor [Source:HGNC Symbol;Acc:7954]
ENSG00000122585	9.5513475E-4	down	-3.0505836	NPY	neuropeptide Y [Source:HGNC Symbol;Acc:7955]
ENSG00000204174	0.028010638	down	-2.1247988	NPY4R	neuropeptide Y receptor Y4 [Source:HGNC Symbol;Acc:9329]
ENSG00000181019	3.7940175E-5	down	-3.3862789	NQO1	NAD(P)H dehydrogenase, quinone 1 [Source:HGNC Symbol;Acc:2874]
ENSG00000119508	1.7659401E-4	down	-6.761169	NR4A3	nuclear receptor subfamily 4, group A, member 3 [Source:HGNC Symbol;Acc:7982]
ENSG00000091129	3.1657175E-5	down	-4.137847	NRCAM	neuronal cell adhesion molecule [Source:HGNC Symbol;Acc:7994]
ENSG00000157168	0.0063886065	down	-2.5922287	NRG1	neuregulin 1 [Source:HGNC Symbol;Acc:7997]
ENSG00000154146	0.0041511008	down	-2.7146776	NRGN	neurogranin (protein kinase C substrate, RC3) [Source:HGNC Symbol;Acc:8000]
ENSG00000180530	0.024854427	down	-4.7805257	NRIP1	nuclear receptor interacting protein 1 [Source:HGNC Symbol;Acc:8001]
ENSG00000099250	4.2203095E-7	down	-44.41807	NRP1	neuropilin 1 [Source:HGNC Symbol;Acc:8004]
ENSG00000168824	0.0028835207	down	-2.1354027	NSG1	Neuron-specific protein family member 1 [Source:UniProtKB/Swiss-Prot;Acc:P42857]
ENSG00000182667	2.793408E-5	down	-6.7485223	NTM	neurotrimin [Source:HGNC Symbol;Acc:17941]
ENSG00000162631	2.948595E-4	down	-8.888351	NTNG1	netrin G1 [Source:HGNC Symbol;Acc:23319]
ENSG00000198400	0.005120043	down	-2.0837183	NTRK1	neurotrophic tyrosine kinase, receptor, type 1 [Source:HGNC Symbol;Acc:8031]
ENSG00000074590	8.102855E-4	down	-7.3336663	NUAK1	NUAK family, SNF1-like kinase, 1 [Source:HGNC Symbol;Acc:14311]
ENSG00000163545	0.0070939036	down	-3.3821342	NUAK2	NUAK family, SNF1-like kinase, 2 [Source:HGNC Symbol;Acc:29558]
ENSG00000144227	2.570724E-4	down	-3.5613976	NXPH2	neurexophilin 2 [Source:HGNC Symbol;Acc:8076]
ENSG00000089127	1.07510714E-4	down	-3.1054695	OAS1	2'-5'-oligoadenylate synthetase 1, 40/46kDa [Source:HGNC Symbol;Acc:8086]
ENSG00000122136	4.5939616E-4	down	-13.872534	OBP2A	odorant binding protein 2A [Source:HGNC Symbol;Acc:23380]
ENSG00000171102	1.3201869E-4	down	-4.9903626	OBP2B	odorant binding protein 2B [Source:HGNC Symbol;Acc:23381]
ENSG00000109205	0.0016005251	down	-13.088856	ODAM	odontogenic, ameloblast asssociated [Source:HGNC Symbol;Acc:26043]
ENSG00000183801	0.02656613	down	-2.9713395	OLFML1	olfactomedin-like 1 [Source:HGNC Symbol;Acc:24473]
ENSG00000185585	0.0038935072	down	-2.0850527	OLFML2A	olfactomedin-like 2A [Source:HGNC Symbol;Acc:27270]
ENSG00000116774	2.4794962E-4	down	-9.501126	OLFML3	olfactomedin-like 3 [Source:HGNC Symbol;Acc:24956]
ENSG00000176510	0.049878363	down	-2.7674024	OR10AC1P	olfactory receptor, family 10, subfamily AC, member 1 pseudogene [Source:HGNC Symbol;Acc:14758]
ENSG00000140961	0.011285921	down	-3.6917303	OSGIN1	oxidative stress induced growth inhibitor 1 [Source:HGNC Symbol;Acc:30093]
ENSG00000145623	5.324047E-4	down	-3.2791007	OSMR	oncostatin M receptor [Source:HGNC Symbol;Acc:8507]
ENSG00000115155	0.031618163	down	-2.4083111	OTOF	otoferlin [Source:HGNC Symbol;Acc:8515]
ENSG00000171631	7.5840397E-4	down	-3.2110646	P2RY6	pyrimidinergic receptor P2Y, G-protein coupled, 6 [Source:HGNC Symbol;Acc:8543]
ENSG00000174740	0.019886354	down	-2.957354	PABPC5	poly(A) binding protein, cytoplasmic 5 [Source:HGNC Symbol;Acc:13629]
ENSG00000175115	6.616341E-4	down	-3.0053096	PACS1	phosphofurin acidic cluster sorting protein 1 [Source:HGNC Symbol;Acc:30032]
ENSG00000122133	0.00815937	down	-10.624599	PAEP	progestagen-associated endometrial protein [Source:HGNC Symbol;Acc:8573]
ENSG00000099260	1.3810996E-4	down	-2.766218	PALMD	palmdelphin [Source:HGNC Symbol;Acc:15846]
ENSG00000182752	0.012194222	down	-2.0093305	PAPPA	pregnancy-associated plasma protein A, pappalysin 1 [Source:HGNC Symbol;Acc:8602]
ENSG00000256040	0.009124356	down	-2.4215894	PAPPA-AS1	PAPPA antisense RNA 1 [Source:HGNC Symbol;Acc:35152]
ENSG00000138650	2.9999187E-4	down	-2.8970907	PCDH10	protocadherin 10 [Source:HGNC Symbol;Acc:13404]
ENSG00000118946	5.367407E-6	down	-5.569754	PCDH17	protocadherin 17 [Source:HGNC Symbol;Acc:14267]
ENSG00000189184	0.0018623056	down	-2.061609	PCDH18	protocadherin 18 [Source:HGNC Symbol;Acc:14268]
ENSG00000169851	0.018142361	down	-2.2176423	PCDH7	protocadherin 7 [Source:HGNC Symbol;Acc:8659]
ENSG00000184226	3.6931593E-5	down	-7.1784234	PCDH9	protocadherin 9 [Source:HGNC Symbol;Acc:8661]
ENSG00000204956	0.0017480548	down	-2.0332048	PCDHGA1	protocadherin gamma subfamily A, 1 [Source:HGNC Symbol;Acc:8696]
ENSG00000253953	0.0023754619	down	-2.3167589	PCDHGB4	protocadherin gamma subfamily B, 4 [Source:HGNC Symbol;Acc:8711]
ENSG00000242419	0.0052670925	down	-2.3158834	PCDHGC4	protocadherin gamma subfamily C, 4 [Source:HGNC Symbol;Acc:8717]
ENSG00000163075	0.0022835557	down	-2.0735242	PCDP1	Primary ciliary dyskinesia protein 1 [Source:UniProtKB/Swiss-Prot;Acc:Q4G0U5]
ENSG00000106333	0.0018674947	down	-2.250404	PCOLCE	procollagen C-endopeptidase enhancer [Source:HGNC Symbol;Acc:8738]
ENSG00000224729	3.2937288E-4	down	-2.571785	PCOLCE-AS1	PCOLCE antisense RNA 1 [Source:HGNC Symbol;Acc:40430]
ENSG00000125851	7.1545027E-4	down	-5.784993	PCSK2	proprotein convertase subtilisin/kexin type 2 [Source:HGNC Symbol;Acc:8744]
ENSG00000185527	0.049621053	down	-2.232253	PDE6G	phosphodiesterase 6G, cGMP-specific, rod, gamma [Source:HGNC Symbol;Acc:8789]
ENSG00000171408	2.6092803E-4	down	-3.6392214	PDE7B	phosphodiesterase 7B [Source:HGNC Symbol;Acc:8792]
ENSG00000197461	0.0029281953	down	-3.4963799	PDGFA	platelet-derived growth factor alpha polypeptide [Source:HGNC Symbol;Acc:8799]
ENSG00000165966	2.5121E-6	down	-3.8484845	PDZRN4	PDZ domain containing ring finger 4 [Source:HGNC Symbol;Acc:30552]
ENSG00000162734	0.0021009815	down	-2.310666	PEA15	phosphoprotein enriched in astrocytes 15 [Source:HGNC Symbol;Acc:8822]
ENSG00000242265	1.0983937E-5	down	-2.2035208	PEG10	paternally expressed 10 [Source:HGNC Symbol;Acc:14005]
ENSG00000176732	3.3010542E-4	down	-2.1721601	PFN4	profilin family, member 4 [Source:HGNC Symbol;Acc:31103]
ENSG00000181649	0.013762374	down	-3.9952834	PHLDA2	pleckstrin homology-like domain, family A, member 2 [Source:HGNC Symbol;Acc:12385]
ENSG00000165443	1.1718404E-4	down	-2.0657046	PHYHIPL	phytanoyl-CoA 2-hydroxylase interacting protein-like [Source:HGNC Symbol;Acc:29378]
ENSG00000153823	1.5634276E-5	down	-3.5839307	PID1	phosphotyrosine interaction domain containing 1 [Source:HGNC Symbol;Acc:26084]
ENSG00000173947	0.046256073	down	-4.2632737	PIFO	primary cilia formation [Source:HGNC Symbol;Acc:27009]
ENSG00000118495	0.0016558259	down	-2.9299076	PLAGL1	pleiomorphic adenoma gene-like 1 [Source:HGNC Symbol;Acc:9046]
ENSG00000104368	0.0023291276	down	-2.5597007	PLAT	plasminogen activator, tissue [Source:HGNC Symbol;Acc:9051]
ENSG00000122861	0.01089032	down	-2.7239332	PLAU	plasminogen activator, urokinase [Source:HGNC Symbol;Acc:9052]
ENSG00000138193	3.8969965E-4	down	-3.0222626	PLCE1	phospholipase C, epsilon 1 [Source:HGNC Symbol;Acc:17175]
ENSG00000268894	2.846862E-4	down	-6.715291	PLCE1-AS1	PLCE1 antisense RNA 1 [Source:HGNC Symbol;Acc:45193]
ENSG00000115896	2.964694E-4	down	-2.9857981	PLCL1	phospholipase C-like 1 [Source:HGNC Symbol;Acc:9063]
ENSG00000145632	1.0737097E-6	down	-3.7941964	PLK2	polo-like kinase 2 [Source:HGNC Symbol;Acc:19699]
ENSG00000188313	0.008974799	down	-6.895605	PLSCR1	phospholipid scramblase 1 [Source:HGNC Symbol;Acc:9092]
ENSG00000076356	3.7806883E-5	down	-9.8638525	PLXNA2	plexin A2 [Source:HGNC Symbol;Acc:9100]
ENSG00000221866	2.531011E-6	down	-33.172573	PLXNA4	plexin A4 [Source:HGNC Symbol;Acc:9102]
ENSG00000115138	0.0059068627	down	-2.7752373	POMC	proopiomelanocortin [Source:HGNC Symbol;Acc:9201]
ENSG00000196604	0.0059485617	down	-2.8318574	POTEF	POTE ankyrin domain family, member F [Source:HGNC Symbol;Acc:33905]
ENSG00000203805	2.2840548E-4	down	-12.439703	PPAPDC1A	phosphatidic acid phosphatase type 2 domain containing 1A [Source:HGNC Symbol;Acc:23531]
ENSG00000110841	1.8084569E-6	down	-2.145792	PPFIBP1	PTPRF interacting protein, binding protein 1 (liprin beta 1) [Source:HGNC Symbol;Acc:9249]
ENSG00000219797	0.030997047	down	-2.1313338	PPIAP9	peptidylprolyl isomerase A (cyclophilin A) pseudogene 9 [Source:HGNC Symbol;Acc:9272]
ENSG00000088808	9.747953E-5	down	-2.9962516	PPP1R13B	protein phosphatase 1, regulatory subunit 13B [Source:HGNC Symbol;Acc:14950]
ENSG00000087074	0.010631676	down	-2.2067103	PPP1R15A	protein phosphatase 1, regulatory subunit 15A [Source:HGNC Symbol;Acc:14375]
ENSG00000156475	7.7263085E-4	down	-14.843892	PPP2R2B	protein phosphatase 2, regulatory subunit B, beta [Source:HGNC Symbol;Acc:9305]
ENSG00000019485	0.0019765738	down	-2.3301165	PRDM11	PR domain containing 11 [Source:HGNC Symbol;Acc:13996]
ENSG00000175785	0.0038933158	down	-2.060827	PRIMA1	proline rich membrane anchor 1 [Source:HGNC Symbol;Acc:18319]
ENSG00000154229	1.0190732E-5	down	-2.6654336	PRKCA	protein kinase C, alpha [Source:HGNC Symbol;Acc:9393]
ENSG00000101000	0.0010142784	down	-3.2254274	PROCR	protein C receptor, endothelial [Source:HGNC Symbol;Acc:9452]
ENSG00000184838	4.0109826E-5	down	-2.6979868	PRR16	proline rich 16 [Source:HGNC Symbol;Acc:29654]
ENSG00000135362	0.013718186	down	-2.0649586	PRR5L	proline rich 5 like [Source:HGNC Symbol;Acc:25878]
ENSG00000150687	2.5001095E-4	down	-5.7858634	PRSS23	protease, serine, 23 [Source:HGNC Symbol;Acc:14370]
ENSG00000146250	3.8295104E-5	down	-4.1613207	PRSS35	protease, serine, 35 [Source:HGNC Symbol;Acc:21387]
ENSG00000167653	0.0012437702	down	-2.5066378	PSCA	prostate stem cell antigen [Source:HGNC Symbol;Acc:9500]
ENSG00000140368	0.026506873	down	-2.1765492	PSTPIP1	proline-serine-threonine phosphatase interacting protein 1 [Source:HGNC Symbol;Acc:9580]
ENSG00000171522	0.005675283	down	-2.2317083	PTGER4	prostaglandin E receptor 4 (subtype EP4) [Source:HGNC Symbol;Acc:9596]
ENSG00000095303	0.00221878	down	-4.334808	PTGS1	prostaglandin-endoperoxide synthase 1 (prostaglandin G/H synthase and cyclooxygenase) [Source:HGNC Symbol;Acc:9604]
ENSG00000087494	9.237708E-4	down	-4.4876385	PTHLH	parathyroid hormone-like hormone [Source:HGNC Symbol;Acc:9607]
ENSG00000228415	0.039069943	down	-2.3056462	PTMAP1	prothymosin, alpha pseudogene 1 (gene sequence 26) [Source:HGNC Symbol;Acc:9624]
ENSG00000105894	4.041892E-6	down	-5.812068	PTN	pleiotrophin [Source:HGNC Symbol;Acc:9630]
ENSG00000132334	1.1839976E-4	down	-4.8380895	PTPRE	protein tyrosine phosphatase, receptor type, E [Source:HGNC Symbol;Acc:9669]
ENSG00000153233	0.0015700535	down	-2.0329792	PTPRR	protein tyrosine phosphatase, receptor type, R [Source:HGNC Symbol;Acc:9680]
ENSG00000177469	0.029748045	down	-2.0593543	PTRF	polymerase I and transcript release factor [Source:HGNC Symbol;Acc:9688]
ENSG00000163661	5.1230314E-4	down	-4.717522	PTX3	pentraxin 3, long [Source:HGNC Symbol;Acc:9692]
ENSG00000168994	4.376934E-4	down	-3.0450644	PXDC1	PX domain containing 1 [Source:HGNC Symbol;Acc:21361]
ENSG00000103490	0.008463261	down	-2.7823913	PYCARD	PYD and CARD domain containing [Source:HGNC Symbol;Acc:16608]
ENSG00000223701	0.012341837	down	-2.8390048	RAET1E-AS1	RAET1E antisense RNA 1 [Source:HGNC Symbol;Acc:48994]
ENSG00000131477	0.00376403	down	-2.1538262	RAMP2	receptor (G protein-coupled) activity modifying protein 2 [Source:HGNC Symbol;Acc:9844]
ENSG00000258769	0.038933784	down	-2.0397792	RAP1AP	RAP1A, member of RAS oncogene family pseudogene [Source:HGNC Symbol;Acc:9856]
ENSG00000079337	0.0023009505	down	-3.5269158	RAPGEF3	Rap guanine nucleotide exchange factor (GEF) 3 [Source:HGNC Symbol;Acc:16629]
ENSG00000091428	1.3058058E-4	down	-2.5780082	RAPGEF4	Rap guanine nucleotide exchange factor (GEF) 4 [Source:HGNC Symbol;Acc:16626]
ENSG00000185989	0.0018692154	down	-2.0463235	RASA3	RAS p21 protein activator 3 [Source:HGNC Symbol;Acc:20331]
ENSG00000102317	5.1822517E-5	down	-2.034039	RBM3	RNA binding motif (RNP1, RRM) protein 3 [Source:HGNC Symbol;Acc:9900]
ENSG00000163694	0.022343624	down	-3.918213	RBM47	RNA binding motif protein 47 [Source:HGNC Symbol;Acc:30358]
ENSG00000136161	1.5001989E-4	down	-2.1018498	RCBTB2	regulator of chromosome condensation (RCC1) and BTB (POZ) domain containing protein 2 [Source:HGNC Symbol;Acc:1914]
ENSG00000198570	1.1920973E-4	down	-3.5239084	RD3	retinal degeneration 3 [Source:HGNC Symbol;Acc:19689]
ENSG00000121039	0.0033069204	down	-3.1011431	RDH10	retinol dehydrogenase 10 (all-trans) [Source:HGNC Symbol;Acc:19975]
ENSG00000174236	0.027490936	down	-3.0860937	REP15	RAB15 effector protein [Source:HGNC Symbol;Acc:33748]
ENSG00000127074	9.730199E-5	down	-4.358565	RGS13	regulator of G-protein signaling 13 [Source:HGNC Symbol;Acc:9995]
ENSG00000116741	9.194627E-4	down	-3.8084998	RGS2	regulator of G-protein signaling 2, 24kDa [Source:HGNC Symbol;Acc:9998]
ENSG00000132677	0.009294682	down	-4.402865	RHBG	Rh family, B glycoprotein (gene/pseudogene) [Source:HGNC Symbol;Acc:14572]
ENSG00000008853	0.0022261643	down	-2.1714046	RHOBTB2	Rho-related BTB domain containing 2 [Source:HGNC Symbol;Acc:18756]
ENSG00000126785	0.042688426	down	-2.8629105	RHOJ	ras homolog family member J [Source:HGNC Symbol;Acc:688]
ENSG00000196622	0.01755865	down	-3.3703887	RIMBP3	RIMS binding protein 3 [Source:HGNC Symbol;Acc:29344]
ENSG00000255794	0.009549108	down	-3.371876	RMST	rhabdomyosarcoma 2 associated transcript (non-protein coding) [Source:HGNC Symbol;Acc:29893]
ENSG00000202198	0.033744678	down	-2.4845476	RN7SK	RNA, 7SK small nuclear [Source:HGNC Symbol;Acc:10037]
ENSG00000252645	0.029330708	down	-4.2886133	RNU7-111P	RNA, U7 small nuclear 111 pseudogene [Source:HGNC Symbol;Acc:45645]
ENSG00000149489	6.2435237E-4	down	-3.0443027	ROM1	retinal outer segment membrane protein 1 [Source:HGNC Symbol;Acc:10254]
ENSG00000198963	0.0061601745	down	-2.2113504	RORB	RAR-related orphan receptor B [Source:HGNC Symbol;Acc:10259]
ENSG00000241344	0.008517448	down	-7.884622	RPL21P47	ribosomal protein L21 pseudogene 47 [Source:HGNC Symbol;Acc:36711]
ENSG00000224594	9.6574903E-4	down	-5.4431286	RPL29P19	ribosomal protein L29 pseudogene 19 [Source:HGNC Symbol;Acc:35508]
ENSG00000171848	5.273223E-4	down	-2.0328534	RRM2	ribonucleotide reductase M2 [Source:HGNC Symbol;Acc:10452]
ENSG00000134321	2.7765546E-4	down	-2.319396	RSAD2	radical S-adenosyl methionine domain containing 2 [Source:HGNC Symbol;Acc:30908]
ENSG00000231544	0.018138697	down	-2.4044065	RSL24D1P11	ribosomal L24 domain containing 1 pseudogene 11 [Source:HGNC Symbol;Acc:37881]
ENSG00000101282	0.009677321	down	-3.5382879	RSPO4	R-spondin 4 [Source:HGNC Symbol;Acc:16175]
ENSG00000196218	0.00339172	down	-3.0238664	RYR1	ryanodine receptor 1 (skeletal) [Source:HGNC Symbol;Acc:10483]
ENSG00000189171	0.013764455	down	-2.2620723	S100A13	S100 calcium binding protein A13 [Source:HGNC Symbol;Acc:10490]
ENSG00000188643	6.7095656E-4	down	-14.888074	S100A16	S100 calcium binding protein A16 [Source:HGNC Symbol;Acc:20441]
ENSG00000196754	0.030707125	down	-2.5950027	S100A2	S100 calcium binding protein A2 [Source:HGNC Symbol;Acc:10492]
ENSG00000188015	9.1887056E-4	down	-6.132505	S100A3	S100 calcium binding protein A3 [Source:HGNC Symbol;Acc:10493]
ENSG00000163993	0.017193768	down	-2.2312102	S100P	S100 calcium binding protein P [Source:HGNC Symbol;Acc:10504]
ENSG00000170989	0.0011216955	down	-3.0866919	S1PR1	sphingosine-1-phosphate receptor 1 [Source:HGNC Symbol;Acc:3165]
ENSG00000213694	2.1239405E-4	down	-2.109216	S1PR3	sphingosine-1-phosphate receptor 3 [Source:HGNC Symbol;Acc:3167]
ENSG00000180739	0.0026419023	down	-2.3848238	S1PR5	sphingosine-1-phosphate receptor 5 [Source:HGNC Symbol;Acc:14299]
ENSG00000187634	3.5430516E-5	down	-28.557207	SAMD11	sterile alpha motif domain containing 11 [Source:HGNC Symbol;Acc:28706]
ENSG00000168077	4.7289694E-4	down	-2.8314745	SCARA3	scavenger receptor class A, member 3 [Source:HGNC Symbol;Acc:19000]
ENSG00000171951	3.2915465E-5	down	-5.849776	SCG2	secretogranin II [Source:HGNC Symbol;Acc:10575]
ENSG00000079689	0.012874698	down	-4.5895157	SCGN	secretagogin, EF-hand calcium binding protein [Source:HGNC Symbol;Acc:16941]
ENSG00000136546	2.0506613E-4	down	-4.491531	SCN7A	sodium channel, voltage-gated, type VII, alpha subunit [Source:HGNC Symbol;Acc:10594]
ENSG00000169432	0.0055841594	down	-2.0210297	SCN9A	sodium channel, voltage-gated, type IX, alpha subunit [Source:HGNC Symbol;Acc:10597]
ENSG00000159307	1.0498399E-5	down	-9.321238	SCUBE1	signal peptide, CUB domain, EGF-like 1 [Source:HGNC Symbol;Acc:13441]
ENSG00000069188	2.9441956E-4	down	-6.028163	SDK2	sidekick cell adhesion molecule 2 [Source:HGNC Symbol;Acc:19308]
ENSG00000168497	0.004443963	down	-3.6855536	SDPR	serum deprivation response [Source:HGNC Symbol;Acc:10690]
ENSG00000139410	0.005106698	down	-2.1712115	SDSL	serine dehydratase-like [Source:HGNC Symbol;Acc:30404]
ENSG00000091490	4.7263336E-5	down	-2.8832157	SEL1L3	sel-1 suppressor of lin-12-like 3 (C. elegans) [Source:HGNC Symbol;Acc:29108]
ENSG00000166401	1.6925295E-4	down	-5.663545	SERPINB8	serpin peptidase inhibitor, clade B (ovalbumin), member 8 [Source:HGNC Symbol;Acc:8952]
ENSG00000106366	0.024668325	down	-8.936332	SERPINE1	serpin peptidase inhibitor, clade E (nexin, plasminogen activator inhibitor type 1), member 1 [Source:HGNC Symbol;Acc:8583]
ENSG00000180440	4.571265E-4	down	-2.4839213	SERTM1	serine-rich and transmembrane domain containing 1 [Source:HGNC Symbol;Acc:33792]
ENSG00000104332	7.1915692E-6	down	-2.5047278	SFRP1	secreted frizzled-related protein 1 [Source:HGNC Symbol;Acc:10776]
ENSG00000144040	4.2658823E-4	down	-2.3279533	SFXN5	sideroflexin 5 [Source:HGNC Symbol;Acc:16073]
ENSG00000118515	2.549317E-5	down	-11.547042	SGK1	serum/glucocorticoid regulated kinase 1 [Source:HGNC Symbol;Acc:10810]
ENSG00000164023	0.0030464826	down	-2.8961883	SGMS2	sphingomyelin synthase 2 [Source:HGNC Symbol;Acc:28395]
ENSG00000027869	0.004955395	down	-9.69807	SH2D2A	SH2 domain containing 2A [Source:HGNC Symbol;Acc:10821]
ENSG00000142669	0.008393372	down	-2.1154633	SH3BGRL3	SH3 domain binding glutamic acid-rich protein like 3 [Source:HGNC Symbol;Acc:15568]
ENSG00000107957	2.1884807E-4	down	-3.1064947	SH3PXD2A	SH3 and PX domains 2A [Source:HGNC Symbol;Acc:23664]
ENSG00000169247	3.6222037E-4	down	-7.9045925	SH3TC2	SH3 domain and tetratricopeptide repeats 2 [Source:HGNC Symbol;Acc:29427]
ENSG00000129214	0.044650447	down	-3.6875627	SHBG	sex hormone-binding globulin [Source:HGNC Symbol;Acc:10839]
ENSG00000180730	0.012633975	down	-5.075604	SHISA2	shisa family member 2 [Source:HGNC Symbol;Acc:20366]
ENSG00000164054	0.0035232485	down	-2.1743352	SHISA5	shisa family member 5 [Source:HGNC Symbol;Acc:30376]
ENSG00000215475	0.0074193245	down	-4.323678	SIAH3	siah E3 ubiquitin protein ligase family member 3 [Source:HGNC Symbol;Acc:30553]
ENSG00000170577	0.0019414157	down	-2.483983	SIX2	SIX homeobox 2 [Source:HGNC Symbol;Acc:10888]
ENSG00000018280	0.004948552	down	-2.6173015	SLC11A1	solute carrier family 11 (proton-coupled divalent metal ion transporter), member 1 [Source:HGNC Symbol;Acc:10907]
ENSG00000168679	0.0024817414	down	-2.227137	SLC16A4	solute carrier family 16, member 4 [Source:HGNC Symbol;Acc:10925]
ENSG00000179520	2.4476563E-4	down	-9.551528	SLC17A8	solute carrier family 17 (vesicular glutamate transporter), member 8 [Source:HGNC Symbol;Acc:20151]
ENSG00000254827	0.009657548	down	-3.1160152	SLC22A18AS	solute carrier family 22 (organic cation transporter), member 18 antisense [Source:HGNC Symbol;Acc:10965]
ENSG00000113396	0.001088123	down	-2.170116	SLC27A6	solute carrier family 27 (fatty acid transporter), member 6 [Source:HGNC Symbol;Acc:11000]
ENSG00000197496	6.658406E-4	down	-2.4534013	SLC2A10	solute carrier family 2 (facilitated glucose transporter), member 10 [Source:HGNC Symbol;Acc:13444]
ENSG00000050438	2.244539E-5	down	-2.516492	SLC4A8	solute carrier family 4, sodium bicarbonate cotransporter, member 8 [Source:HGNC Symbol;Acc:11034]
ENSG00000111181	1.9077717E-4	down	-2.52634	SLC6A12	solute carrier family 6 (neurotransmitter transporter), member 12 [Source:HGNC Symbol;Acc:11045]
ENSG00000151012	7.465111E-4	down	-2.467396	SLC7A11	solute carrier family 7 (anionic amino acid transporter light chain, xc- system), member 11 [Source:HGNC Symbol;Acc:11059]
ENSG00000250033	0.010886847	down	-3.4366422	SLC7A11-AS1	SLC7A11 antisense RNA 1 [Source:HGNC Symbol;Acc:44064]
ENSG00000183023	2.97211E-4	down	-2.2584937	SLC8A1	solute carrier family 8 (sodium/calcium exchanger), member 1 [Source:HGNC Symbol;Acc:11068]
ENSG00000227028	0.008528086	down	-2.6327887	SLC8A1-AS1	SLC8A1 antisense RNA 1 [Source:HGNC Symbol;Acc:44102]
ENSG00000137834	5.6592147E-5	down	-10.554271	SMAD6	SMAD family member 6 [Source:HGNC Symbol;Acc:6772]
ENSG00000101665	0.0023511436	down	-2.1743207	SMAD7	SMAD family member 7 [Source:HGNC Symbol;Acc:6773]
ENSG00000120693	6.920768E-5	down	-3.0870044	SMAD9	SMAD family member 9 [Source:HGNC Symbol;Acc:6774]
ENSG00000232860	0.030422762	down	-2.5369358	SMG7-AS1	SMG7 antisense RNA 1 [Source:HGNC Symbol;Acc:24518]
ENSG00000256235	0.0016046868	down	-2.6602273	SMIM3	small integral membrane protein 3 [Source:HGNC Symbol;Acc:30248]
ENSG00000124216	3.627708E-4	down	-5.8932967	SNAI1	snail family zinc finger 1 [Source:HGNC Symbol;Acc:11128]
ENSG00000019549	0.0012017017	down	-4.142673	SNAI2	snail family zinc finger 2 [Source:HGNC Symbol;Acc:11094]
ENSG00000239127	0.017865285	down	-2.4104877	SNORD125	small nucleolar RNA, C/D box 125 [Source:HGNC Symbol;Acc:33564]
ENSG00000263934	0.002395059	down	-2.8657315	SNORD3A	small nucleolar RNA, C/D box 3A [Source:HGNC Symbol;Acc:33189]
ENSG00000265185	0.0061658113	down	-3.1111279	SNORD3B-1	small nucleolar RNA, C/D box 3B-1 [Source:HGNC Symbol;Acc:10168]
ENSG00000262074	0.013048781	down	-2.7006245	SNORD3B-2	small nucleolar RNA, C/D box 3B-2 [Source:HGNC Symbol;Acc:33190]
ENSG00000264940	0.013855712	down	-2.6475127	SNORD3C	small nucleolar RNA, C/D box 3C [Source:HGNC Symbol;Acc:33191]
ENSG00000212135	0.02129871	down	-2.3354952	SNORD67	small nucleolar RNA, C/D box 67 [Source:HGNC Symbol;Acc:32728]
ENSG00000172164	0.0022898412	down	-2.9617798	SNTB1	syntrophin, beta 1 (dystrophin-associated protein A1, 59kDa, basic component 1) [Source:HGNC Symbol;Acc:11168]
ENSG00000184557	0.005486181	down	-3.5746462	SOCS3	suppressor of cytokine signaling 3 [Source:HGNC Symbol;Acc:19391]
ENSG00000198944	0.004253095	down	-2.4058166	SOWAHA	sosondowah ankyrin repeat domain family member A [Source:HGNC Symbol;Acc:27033]
ENSG00000110693	0.016976172	down	-4.6084757	SOX6	SRY (sex determining region Y)-box 6 [Source:HGNC Symbol;Acc:16421]
ENSG00000125398	5.8568072E-5	down	-3.764521	SOX9	SRY (sex determining region Y)-box 9 [Source:HGNC Symbol;Acc:11204]
ENSG00000113140	2.454955E-4	down	-2.4186559	SPARC	secreted protein, acidic, cysteine-rich (osteonectin) [Source:HGNC Symbol;Acc:11219]
ENSG00000152583	1.6327838E-4	down	-132.26022	SPARCL1	SPARC-like 1 (hevin) [Source:HGNC Symbol;Acc:11220]
ENSG00000189419	0.0014153632	down	-4.162326	SPATA41	spermatogenesis associated 41 (non-protein coding) [Source:HGNC Symbol;Acc:48613]
ENSG00000163806	0.0016442783	down	-4.080379	SPDYA	speedy/RINGO cell cycle regulator family member A [Source:HGNC Symbol;Acc:30613]
ENSG00000122711	0.03831781	down	-3.7685401	SPINK4	serine peptidase inhibitor, Kazal type 4 [Source:HGNC Symbol;Acc:16646]
ENSG00000133710	0.03324913	down	-6.400779	SPINK5	serine peptidase inhibitor, Kazal type 5 [Source:HGNC Symbol;Acc:15464]
ENSG00000164056	7.006203E-6	down	-3.5744236	SPRY1	sprouty homolog 1, antagonist of FGF signaling (Drosophila) [Source:HGNC Symbol;Acc:11269]
ENSG00000187678	4.4136666E-4	down	-2.1237695	SPRY4	sprouty homolog 4 (Drosophila) [Source:HGNC Symbol;Acc:15533]
ENSG00000179954	1.6267638E-4	down	-4.1988873	SSC5D	scavenger receptor cysteine rich domain containing (5 domains) [Source:HGNC Symbol;Acc:26641]
ENSG00000141298	1.0728061E-5	down	-2.3495722	SSH2	slingshot protein phosphatase 2 [Source:HGNC Symbol;Acc:30580]
ENSG00000008513	0.0068199732	down	-2.2192323	ST3GAL1	ST3 beta-galactoside alpha-2,3-sialyltransferase 1 [Source:HGNC Symbol;Acc:10862]
ENSG00000140557	1.3030501E-4	down	-2.6346645	ST8SIA2	ST8 alpha-N-acetyl-neuraminide alpha-2,8-sialyltransferase 2 [Source:HGNC Symbol;Acc:10870]
ENSG00000148488	0.010513107	down	-5.986682	ST8SIA6	ST8 alpha-N-acetyl-neuraminide alpha-2,8-sialyltransferase 6 [Source:HGNC Symbol;Acc:23317]
ENSG00000130052	1.3781761E-4	down	-3.4117944	STARD8	StAR-related lipid transfer (START) domain containing 8 [Source:HGNC Symbol;Acc:19161]
ENSG00000224418	0.0060878713	down	-2.1929905	STK24-AS1	STK24 antisense RNA 1 [Source:HGNC Symbol;Acc:39935]
ENSG00000148175	3.0841323E-4	down	-2.7660973	STOM	stomatin [Source:HGNC Symbol;Acc:3383]
ENSG00000137868	0.003679483	down	-2.176974	STRA6	stimulated by retinoic acid 6 [Source:HGNC Symbol;Acc:30650]
ENSG00000101846	4.3778215E-5	down	-2.8308153	STS	steroid sulfatase (microsomal), isozyme S [Source:HGNC Symbol;Acc:11425]
ENSG00000173705	5.032689E-5	down	-3.574893	SUSD5	sushi domain containing 5 [Source:HGNC Symbol;Acc:29061]
ENSG00000122012	6.972574E-5	down	-2.192846	SV2C	synaptic vesicle glycoprotein 2C [Source:HGNC Symbol;Acc:30670]
ENSG00000165124	0.023818111	down	-8.436353	SVEP1	sushi, von Willebrand factor type A, EGF and pentraxin domain containing 1 [Source:HGNC Symbol;Acc:15985]
ENSG00000105467	0.006483506	down	-3.7646995	SYNGR4	synaptogyrin 4 [Source:HGNC Symbol;Acc:11502]
ENSG00000182253	7.892318E-6	down	-2.5072138	SYNM	synemin, intermediate filament protein [Source:HGNC Symbol;Acc:24466]
ENSG00000173227	0.0031208915	down	-21.011251	SYT12	synaptotagmin XII [Source:HGNC Symbol;Acc:18381]
ENSG00000147041	0.0013418742	down	-4.69421	SYTL5	synaptotagmin-like 5 [Source:HGNC Symbol;Acc:15589]
ENSG00000149591	0.010378521	down	-2.0191734	TAGLN	transgelin [Source:HGNC Symbol;Acc:11553]
ENSG00000164532	4.3835903E-6	down	-3.504789	TBX20	T-box 20 [Source:HGNC Symbol;Acc:11598]
ENSG00000135111	1.13056985E-5	down	-4.9701724	TBX3	T-box 3 [Source:HGNC Symbol;Acc:11602]
ENSG00000176769	0.015568453	down	-3.1910965	TCERG1L	transcription elongation regulator 1-like [Source:HGNC Symbol;Acc:23533]
ENSG00000137310	0.0011832349	down	-2.0738187	TCF19	transcription factor 19 [Source:HGNC Symbol;Acc:11629]
ENSG00000148737	5.633013E-4	down	-2.5656176	TCF7L2	transcription factor 7-like 2 (T-cell specific, HMG-box) [Source:HGNC Symbol;Acc:11641]
ENSG00000145022	0.0019364938	down	-2.3737388	TCTA	T-cell leukemia translocation altered [Source:HGNC Symbol;Acc:11692]
ENSG00000111077	0.00270267	down	-2.345426	TENC1	tensin like C1 domain containing phosphatase (tensin 2) [Source:HGNC Symbol;Acc:19737]
ENSG00000149256	7.859449E-4	down	-2.369673	TENM4	teneurin transmembrane protein 4 [Source:HGNC Symbol;Acc:29945]
ENSG00000003436	2.1368997E-4	down	-14.708473	TFPI	tissue factor pathway inhibitor (lipoprotein-associated coagulation inhibitor) [Source:HGNC Symbol;Acc:11760]
ENSG00000105825	3.2279106E-6	down	-5.793579	TFPI2	tissue factor pathway inhibitor 2 [Source:HGNC Symbol;Acc:11761]
ENSG00000092969	0.021525668	down	-2.051015	TGFB2	transforming growth factor, beta 2 [Source:HGNC Symbol;Acc:11768]
ENSG00000120708	2.058014E-4	down	-24.174332	TGFBI	transforming growth factor, beta-induced, 68kDa [Source:HGNC Symbol;Acc:11771]
ENSG00000186340	3.292513E-6	down	-32.47872	THBS2	thrombospondin 2 [Source:HGNC Symbol;Acc:11786]
ENSG00000090534	0.002599024	down	-4.518274	THPO	thrombopoietin [Source:HGNC Symbol;Acc:11795]
ENSG00000187720	6.447426E-5	down	-5.040851	THSD4	thrombospondin, type I, domain containing 4 [Source:HGNC Symbol;Acc:25835]
ENSG00000102265	0.0021689583	down	-3.2359874	TIMP1	TIMP metallopeptidase inhibitor 1 [Source:HGNC Symbol;Acc:11820]
ENSG00000119139	0.00456936	down	-2.39256	TJP2	tight junction protein 2 [Source:HGNC Symbol;Acc:11828]
ENSG00000167900	0.015207565	down	-2.0094032	TK1	thymidine kinase 1, soluble [Source:HGNC Symbol;Acc:11830]
ENSG00000160606	0.011971672	down	-2.0211346	TLCD1	TLC domain containing 1 [Source:HGNC Symbol;Acc:25177]
ENSG00000140332	5.354532E-4	down	-2.4669616	TLE3	transducin-like enhancer of split 3 (E(sp1) homolog, Drosophila) [Source:HGNC Symbol;Acc:11839]
ENSG00000136869	4.837163E-5	down	-4.2638083	TLR4	toll-like receptor 4 [Source:HGNC Symbol;Acc:11850]
ENSG00000174130	0.042157046	down	-2.5739665	TLR6	toll-like receptor 6 [Source:HGNC Symbol;Acc:16711]
ENSG00000115297	5.5364193E-4	down	-3.3335254	TLX2	T-cell leukemia homeobox 2 [Source:HGNC Symbol;Acc:5057]
ENSG00000135926	5.2059966E-4	down	-3.131572	TMBIM1	transmembrane BAX inhibitor motif containing 1 [Source:HGNC Symbol;Acc:23410]
ENSG00000162542	0.0363303	down	-2.5947692	TMCO4	transmembrane and coiled-coil domains 4 [Source:HGNC Symbol;Acc:27393]
ENSG00000099203	0.017821945	down	-2.162631	TMED1	transmembrane emp24 protein transport domain containing 1 [Source:HGNC Symbol;Acc:17291]
ENSG00000166292	7.4769167E-4	down	-3.9625835	TMEM100	transmembrane protein 100 [Source:HGNC Symbol;Acc:25607]
ENSG00000106565	0.017631024	down	-3.7429178	TMEM176B	transmembrane protein 176B [Source:HGNC Symbol;Acc:29596]
ENSG00000258986	0.004049486	down	-2.4136202	TMEM179	transmembrane protein 179 [Source:HGNC Symbol;Acc:20137]
ENSG00000135048	0.004743347	down	-3.5122907	TMEM2	transmembrane protein 2 [Source:HGNC Symbol;Acc:11869]
ENSG00000253304	0.0035598685	down	-2.48042	TMEM200B	transmembrane protein 200B [Source:HGNC Symbol;Acc:33785]
ENSG00000230091	0.0056114444	down	-2.016998	TMEM254-AS1	TMEM254 antisense RNA 1 [Source:HGNC Symbol;Acc:27340]
ENSG00000171227	0.0060385913	down	-3.1172407	TMEM37	transmembrane protein 37 [Source:HGNC Symbol;Acc:18216]
ENSG00000188167	0.011945799	down	-2.059954	TMPPE	transmembrane protein with metallophosphoesterase domain [Source:HGNC Symbol;Acc:33865]
ENSG00000125827	3.735247E-5	down	-2.069667	TMX4	thioredoxin-related transmembrane protein 4 [Source:HGNC Symbol;Acc:25237]
ENSG00000041982	1.41929695E-5	down	-4.56715	TNC	tenascin C [Source:HGNC Symbol;Acc:5318]
ENSG00000006327	0.0056250286	down	-3.2160199	TNFRSF12A	tumor necrosis factor receptor superfamily, member 12A [Source:HGNC Symbol;Acc:18152]
ENSG00000127863	0.028673477	down	-2.4373689	TNFRSF19	tumor necrosis factor receptor superfamily, member 19 [Source:HGNC Symbol;Acc:11915]
ENSG00000067182	0.0021555645	down	-2.3190858	TNFRSF1A	tumor necrosis factor receptor superfamily, member 1A [Source:HGNC Symbol;Acc:11916]
ENSG00000028137	0.022761695	down	-2.3497365	TNFRSF1B	tumor necrosis factor receptor superfamily, member 1B [Source:HGNC Symbol;Acc:11917]
ENSG00000049249	0.01648633	down	-4.0320344	TNFRSF9	tumor necrosis factor receptor superfamily, member 9 [Source:HGNC Symbol;Acc:11924]
ENSG00000050730	0.005384187	down	-2.192603	TNIP3	TNFAIP3 interacting protein 3 [Source:HGNC Symbol;Acc:19315]
ENSG00000115129	6.449172E-5	down	-7.4037175	TP53I3	tumor protein p53 inducible protein 3 [Source:HGNC Symbol;Acc:19373]
ENSG00000146242	1.1495863E-6	down	-2.4991815	TPBG	trophoblast glycoprotein [Source:HGNC Symbol;Acc:12004]
ENSG00000230359	0.027395764	down	-2.241002	TPI1P2	triosephosphate isomerase 1 pseudogene 2 [Source:HGNC Symbol;Acc:38069]
ENSG00000140416	2.7458438E-5	down	-3.6583247	TPM1	tropomyosin 1 (alpha) [Source:HGNC Symbol;Acc:12010]
ENSG00000186854	0.027783927	down	-2.472508	TRABD2A	TraB domain containing 2A [Source:HGNC Symbol;Acc:27013]
ENSG00000269113	0.0104670385	down	-4.531061	TRABD2B	TraB domain containing 2B [Source:HGNC Symbol;Acc:44200]
ENSG00000056558	0.010281032	down	-3.1491358	TRAF1	TNF receptor-associated factor 1 [Source:HGNC Symbol;Acc:12031]
ENSG00000071575	1.8817547E-5	down	-3.0369842	TRIB2	tribbles pseudokinase 2 [Source:HGNC Symbol;Acc:30809]
ENSG00000119283	0.0061517023	down	-2.9225156	TRIM67	tripartite motif containing 67 [Source:HGNC Symbol;Acc:31859]
ENSG00000038382	9.152578E-5	down	-2.3418248	TRIO	trio Rho guanine nucleotide exchange factor [Source:HGNC Symbol;Acc:12303]
ENSG00000127324	2.3729457E-5	down	-8.608402	TSPAN8	tetraspanin 8 [Source:HGNC Symbol;Acc:11855]
ENSG00000228677	5.755695E-4	down	-21.310783	TTC3-AS1	TTC3 antisense RNA 1 [Source:HGNC Symbol;Acc:40595]
ENSG00000161149	5.829459E-4	down	-2.156871	TUBA3FP	tubulin, alpha 3f, pseudogene [Source:HGNC Symbol;Acc:24067]
ENSG00000159247	0.015528492	down	-2.333008	TUBBP5	tubulin, beta pseudogene 5 [Source:HGNC Symbol;Acc:23674]
ENSG00000074966	0.005854168	down	-3.4908636	TXK	TXK tyrosine kinase [Source:HGNC Symbol;Acc:12434]
ENSG00000154127	3.9470804E-4	down	-2.0651221	UBASH3B	ubiquitin associated and SH3 domain containing B [Source:HGNC Symbol;Acc:29884]
ENSG00000223791	0.012638086	down	-2.5867097	UBE2E1-AS1	UBE2E1 antisense RNA 1 [Source:HGNC Symbol;Acc:40598]
ENSG00000215218	0.0012040331	down	-6.250198	UBE2QL1	ubiquitin-conjugating enzyme E2Q family-like 1 [Source:HGNC Symbol;Acc:37269]
ENSG00000107731	0.0013085293	down	-2.22863	UNC5B	unc-5 homolog B (C. elegans) [Source:HGNC Symbol;Acc:12568]
ENSG00000234390	0.04288092	down	-2.2230072	USP27X-AS1	USP27X antisense RNA 1 (head to head) [Source:HGNC Symbol;Acc:27249]
ENSG00000152818	0.010654907	down	-2.1739607	UTRN	utrophin [Source:HGNC Symbol;Acc:12635]
ENSG00000168140	0.0029710808	down	-2.7677305	VASN	vasorin [Source:HGNC Symbol;Acc:18517]
ENSG00000171724	0.0022202549	down	-2.1548462	VAT1L	vesicle amine transport 1-like [Source:HGNC Symbol;Acc:29315]
ENSG00000249835	0.0089223	down	-2.1157997	VCAN-AS1	VCAN antisense RNA 1 [Source:HGNC Symbol;Acc:40163]
ENSG00000111424	0.024436504	down	-3.5621772	VDR	vitamin D (1,25- dihydroxyvitamin D3) receptor [Source:HGNC Symbol;Acc:12679]
ENSG00000128564	3.74287E-4	down	-8.321628	VGF	VGF nerve growth factor inducible [Source:HGNC Symbol;Acc:12684]
ENSG00000026025	0.0011384026	down	-2.2593973	VIM	vimentin [Source:HGNC Symbol;Acc:12692]
ENSG00000229124	0.0016262537	down	-2.4125354	VIM-AS1	VIM antisense RNA 1 [Source:HGNC Symbol;Acc:44879]
ENSG00000146469	1.4923084E-4	down	-23.331236	VIP	vasoactive intestinal peptide [Source:HGNC Symbol;Acc:12693]
ENSG00000019102	0.0011172715	down	-5.0632906	VSIG2	V-set and immunoglobulin domain containing 2 [Source:HGNC Symbol;Acc:17149]
ENSG00000109072	3.762808E-4	down	-10.556682	VTN	vitronectin [Source:HGNC Symbol;Acc:12724]
ENSG00000110002	0.00417128	down	-3.744197	VWA5A	von Willebrand factor A domain containing 5A [Source:HGNC Symbol;Acc:6658]
ENSG00000140527	0.038620654	down	-2.1903782	WDR93	WD repeat domain 93 [Source:HGNC Symbol;Acc:26924]
ENSG00000103175	0.0010539953	down	-4.1108413	WFDC1	WAP four-disulfide core domain 1 [Source:HGNC Symbol;Acc:15466]
ENSG00000235428	0.016696865	down	-2.543248	WI2-2998D17.2
ENSG00000142279	2.0600007E-4	down	-4.1891184	WTIP	Wilms tumor 1 interacting protein [Source:HGNC Symbol;Acc:20964]
ENSG00000018408	3.5855734E-5	down	-3.6231625	WWTR1	WW domain containing transcription regulator 1 [Source:HGNC Symbol;Acc:24042]
ENSG00000241313	0.0033321243	down	-5.8725777	WWTR1-AS1	WWTR1 antisense RNA 1 [Source:HGNC Symbol;Acc:41035]
ENSG00000078487	0.002205744	down	-2.2981148	ZCWPW1	zinc finger, CW type with PWWP domain 1 [Source:HGNC Symbol;Acc:23486]
ENSG00000179588	0.0050991178	down	-2.2896209	ZFPM1	zinc finger protein, FOG family member 1 [Source:HGNC Symbol;Acc:19762]
ENSG00000169946	0.0065823933	down	-2.6360815	ZFPM2	zinc finger protein, FOG family member 2 [Source:HGNC Symbol;Acc:16700]
ENSG00000197134	0.034086563	down	-2.86741	ZNF257	zinc finger protein 257 [Source:HGNC Symbol;Acc:13498]
ENSG00000197935	0.027473344	down	-2.0205455	ZNF311	zinc finger protein 311 [Source:HGNC Symbol;Acc:13847]
ENSG00000182983	0.004588543	down	-5.51607	ZNF662	zinc finger protein 662 [Source:HGNC Symbol;Acc:31930]
ENSG00000103310	0.006744808	down	-2.8215055	ZP2	zona pellucida glycoprotein 2 (sperm receptor) [Source:HGNC Symbol;Acc:13188]
